# Supplementary material for: Ecological connectivity assessment in a strongly structured fire salamander (Salamandra salamandra) population
Source: Ecol Evol. 2015 Jul 27;5(16):3472–85. doi: 10.1002/ece3.1617 (PMC4569041; doi:10.1002/ece3.1617)
Supplement: Supplementary file 2 — Table S1. Sampling populations coordinates. [file ece30005-3472-sd2.csv]

Population ID	Group	ED50 UTM32 EAST	ED50 UTM32 NORTH
11	PEF	482096	5064855
21	PEF	484909	5078747
22	PEF	484592	5083786
23	PEF	488636	5083508
31	PEF	493651	5072287
32	PEF	500360	5073939
33	PEF	502696	5071507
41	PEF	518898	5086282
42	PEF	518917	5081312
43	PEF	521171	5081309
44	PEF	517351	5077234
45	PEF	522624	5077358
51	WF	508397	5067753
52	WF	512746	5066734
53	WF	513594	5064133
54	WF	515370	5063766
55	WF	511682	5061999
61	WF	517578	5070384
71	WF	526893	5063470
72	WF	528885	5062981
73	WF	528319	5059640
81	WF	530577	5065985
91	PEF	526247	5092928
101	PEF	533596	5086732
111	PEF	534455	5074772
112	PEF	534640	5072952
113	PEF	536095	5072437
121	PEF	540697	5063607
122	PEF	540608	5061762
131	PEF	549720	5063892
141	PEF	550429	5067119
142	PEF	552789	5065197
151	PEF	556560	5076427
152	PEF	558368	5074343
161	PEF	563468	5074041
171	PEF	561352	5061262
181	PEF	568187	5057703
182	PEF	570158	5057013
191	PEF	583775	5056517
192	PEF	584273	5055312
193	PEF	588210	5055014
194	PEF	590038	5052314
201	PEF	596275	5070491
202	PEF	600968	5072999
203	PEF	599932	5069764
211	PEF	604508	5064699
212	PEF	607307	5063896
221	PEF	607234	5058556
231	PEF	604153	5052389
241	PEF	602973	5046834
251	PEF	611347	5062766
261	PEF	623264	5070952
262	PEF	624871	5072569
263	PEF	628031	5068105
271	PEF	622341	5059988
272	PEF	625871	5060727
281	PEF	604430	5094220
