# Supplementary material for: Ecological connectivity assessment in a strongly structured fire salamander (Salamandra salamandra) population
Source: Ecol Evol. 2015 Jul 27;5(16):3472–85. doi: 10.1002/ece3.1617 (PMC4569041; doi:10.1002/ece3.1617)
Supplement: Supplementary file 3 — Table S2. Distance matrices between populations: Genetic distance matrix. [file ece30005-3472-sd3.csv]

		PEF	PEF	PEF	PEF	PEF	PEF	PEF	PEF	PEF	PEF	PEF	PEF	WF	WF	WF	WF	WF	WF	WF	WF	WF	WF	PEF	PEF	PEF	PEF	PEF	PEF	PEF	PEF	PEF	PEF	PEF	PEF	PEF	PEF	PEF	PEF	PEF	PEF	PEF	PEF	PEF	PEF	PEF	PEF	PEF	PEF
		11	21	22	23	31	32	33	41	42	43	44	45	51	52	53	54	55	61	71	72	73	81	91	101	111	112	113	121	122	131	141	142	151	152	161	171	181	182	191	192	193	194	201	202	203	211	212	221
PEF	11	0	14173.7	19094.8	19766.1	13738.7	20398.4	21647.4	42585	40331.4	42398	37365.2	42412.8	26460.2	30707	31505.8	33292.3	29723.9	35909.9	44818.1	46826.1	46516.3	48494.2	52319.5	55954	53289.9	53164.2	54528.9	58614.6	58593.5	67630.4	68370.2	70693.3	75357.9	76859.9	81889.2	79337.6	86387.6	88410.5	102020	102622	106569	108668	114318	119151	117938	122412	125215	125297
PEF	21	14173.7	0	5049.31	6046.31	10869.4	16181.1	19203.6	34813.8	34104.3	36352.1	32476.9	37740.2	25933.2	30317.8	32192.2	33945.7	31579.9	33721.9	44676.2	46715.9	47428.6	47417.3	43701.9	49337.2	49704.8	50067.1	51573.3	57805.9	58230.7	66490.7	66543.2	69218.3	71688.2	73590.5	78699.8	78417.1	85895.3	87975.5	101334	102090	105992	108401	111671	116201	115373	120420	123295	123980
PEF	22	19094.8	5049.31	0	4053.81	14638.7	18589.9	21875.3	34396.6	34414	36662.8	33407.8	38571.4	28700.8	32915.2	35033.2	36716.8	34764.6	35604.6	46926.2	48935.5	49950.9	49310.3	42645.8	49092.5	50671.2	51207.2	52738.8	59624	60190.1	68098.2	67913.7	70684.6	72343.2	74377.9	79476	79996.7	87569.7	89656.8	102863	103668	107538	110042	112472	116875	116189	121425	124317	125211
PEF	23	19766.1	6046.31	4053.81	0	12290.4	15132.7	18485	30388.6	30360.3	32609	29392.1	34539.6	25272.5	29370.6	31595	33233.5	31524	31778.2	43186.2	45180.5	46307.7	45454.2	38771.9	45075.2	46644.1	47199.2	48733.1	55735.2	56337.7	64155.6	63928.9	66714.3	68291.8	70331.4	75428.5	76042.8	83631.4	85719.1	98893.3	99706.4	103570	106091	108423	112822	112141	117388	120280	121195
PEF	31	13738.7	10869.4	14638.7	12290.4	0	6909.33	9078.57	28866.2	26829.5	28961.1	24210.8	29413.4	15427.3	19885.7	21545.1	23331.2	20760	24002.3	34391	36441.8	36902.9	37460	38581	42476.6	40879.6	40994.4	42444.5	47840.4	48122	56693.5	57012.5	59561	63045.1	64749.7	69839.4	68593.1	75949.4	78016.8	91493.3	92198.1	96123.7	98434.6	102640	107319	106311	111116	113965	114410
PEF	32	20398.4	16181.1	18589.9	15132.7	6909.33	0	3372.47	22270.9	19968.1	22077.5	17307.6	22525.1	10142.3	14329.3	16471	18133.4	16455.3	17581.2	28523.5	30557.2	31403.7	31246.6	32104.1	35613.1	34105.3	34294.4	35766.9	41639.8	42049.9	50371.8	50531.3	53152.5	56255.2	58009.5	63108.6	62296	69743.4	71821.2	85215.2	85955.7	89865.5	92248.7	95977.1	100613	99659.7	104557	107418	107976
PEF	33	21647.4	19203.6	21875.3	18485	9078.57	3372.47	0	21926.9	18954.1	20914.2	15734.3	20769.2	6825.97	11125.6	13157.9	14851.6	13082.9	14924.1	25496.4	27541.5	28237.8	28422.6	31834.9	34447.2	31926.4	31976.7	33412.1	38813.9	39144.3	47636.1	47934	50488.4	54088.3	55744.2	60825.1	59544.3	66930	69001.4	82453	83169	87090	89425.9	93584.5	98283.3	97251.6	102039	104888	105338
PEF	41	42585	34813.8	34396.6	30388.6	28866.2	22270.9	21926.9	0	4969.54	5467.38	9178.81	9670.16	21297.3	20493.4	22774.8	22790.4	25332.2	15952.7	24171.6	25350.4	28258.5	23417.1	9908.07	14704.9	19351.7	20627.3	22077.6	31454.2	32749.6	38095.3	36897	39913.9	38929.8	41236	46220.6	49278.3	56974.9	59027.4	71378.9	72339.4	76038.2	78833.3	78971.9	83138	82700.4	88288.2	91199.1	92585.3
PEF	42	40331.4	34104.3	34414	30360.3	26829.5	19968.1	18954.1	4969.54	0	2254	4368.35	5419.96	17161.5	15831	17984.9	17901.1	20623.9	11010.3	19543.2	20865.7	23623.9	19258.3	13734.7	15647.7	16858.3	17807.4	19335.5	28069	29201.2	35387.2	34560.6	37509.6	37958.6	40061.8	45140.8	46933.6	54634.4	56710.5	69436	70337.7	74115.5	76805.5	78111.2	82471.1	81834	87188	90089.5	91202
PEF	43	42398	36352.1	36662.8	32609	28961.1	22077.5	20914.2	5467.38	2254	0	5585.52	4209.7	18626.3	16835.5	18773.2	18477.4	21515.7	11501.2	18733.8	19885	22817.8	17980.8	12678.7	13556.9	14805.3	15851	17362.2	26356.3	27566.1	33442	32517.3	35486.1	35724.1	37843.7	42917.2	44904.6	52609.4	54681.1	67334.3	68247.3	72011.5	74722	75879.2	80228.6	79602.7	84975.8	87878.6	89020.3
PEF	44	37365.2	32476.9	33407.8	29392.1	24210.8	17307.6	15734.3	9178.81	4368.35	5585.52	0	5274.46	13040.8	11466.1	13629.2	13613.1	16255.7	6854.25	16747.6	18334.9	20733	17363	18039.3	18817.9	17280.3	17811.4	19348.3	27032.5	27933.4	35010.4	34589.7	37426	39217.3	41118.8	46227.7	46810.5	54458.8	56546.2	69579.8	70421	74261.2	76840.1	79211.6	83724.2	82918.2	88053.4	90939.5	91803.6
PEF	45	42412.8	37740.2	38571.4	34539.6	29413.4	22525.1	20769.2	9670.16	5419.96	4209.7	5274.46	0	17165.8	14507.4	16014.1	15406.6	18858.1	8608.62	14528.9	15680.9	18611.1	13878.1	15985.4	14431.1	12110.3	12798.3	14341.9	22710.1	23804.7	30257.2	29630.1	32523.6	33948.8	35870.9	40978.8	41940	49621.6	51704.9	64604.9	65472.2	69287.6	71915.6	73970.5	78465.2	77680.1	82856.4	85746.4	86674.3
WF	51	26460.2	25933.2	28700.8	25272.5	15427.3	10142.3	6825.97	21297.3	17161.5	18626.3	13040.8	17165.8	0	4466.41	6333.09	8032.88	6626.14	9550.17	18985	21036	21510.7	22250.4	30860.3	31546.7	26986.8	26753	28091.4	32565.4	32763.3	41502.5	42036.5	44465	48937.9	50403.7	55429.2	53351.6	60628.8	62687.9	76210.8	76889.1	80823.2	83088	87920.6	92719.5	91557.1	96159.2	98985.2	99264.4
WF	52	30707	30317.8	32915.2	29370.6	19885.7	14329.3	11125.6	20493.4	15831	16835.5	11466.1	14507.4	4466.41	0	2735.27	3962.07	4852.73	6055.84	14518.6	16569.6	17113	17847.2	29468.7	28890.9	23149.9	22760.5	24036.1	28126.2	28302.5	37083	37685.2	40072.5	44874.1	46252.8	51246.5	48913.7	56172.1	58229.6	71760.5	72433.6	76369.1	78626	83613.9	88444.7	87239.1	91784.7	94604.1	94842.1
WF	53	31505.8	32192.2	35033.2	31595	21545.1	16471	13157.9	22774.8	17984.9	18773.2	13629.2	16014.1	6333.09	2735.27	0	1814.49	2864.95	7412.35	13315.7	15334.4	15395.8	17084.1	31451.9	30179.7	23417.7	22819.5	23985	27108.9	27118.2	36126.8	36956.1	39209.4	44690.8	45923.8	50849.5	47844.9	54970.9	57010.9	70593.5	71227.8	75171.7	77352.8	82925.6	87823.1	86521.9	90915.9	93713.8	93806.8
WF	54	33292.3	33945.7	36716.8	33233.5	23331.2	18133.4	14851.6	22790.4	17901.1	18477.4	13613.1	15406.6	8032.88	3962.07	1814.49	0	4089.56	6976.2	11526	13536.9	13590.1	15367.6	31123.9	29319.3	22030.9	21347.2	22465.6	25327.4	25316.8	34349.3	35218.3	37445.4	43091.7	44279.5	49183.2	46049.9	53163.4	55202.1	68787.6	69419.2	73363.4	75540.6	81183.6	86094.1	84774	89142.1	91936.7	92011.6
WF	55	29723.9	31579.9	34764.6	31524	20760	16455.3	13082.9	25332.2	20623.9	21515.7	16255.7	18858.1	6626.14	4852.73	2864.95	4089.56	0	10249.9	15281.4	17230.3	16803.1	19310.5	34186.4	33044.6	26110.4	25436.8	26550.8	29059.5	28926.5	38084.3	39083.3	41230.4	47140.1	48290.1	53167.7	49675.3	56667.7	58687.8	72300.8	72898	76845.8	78951.9	85017.8	89960.7	88590.6	92864.6	95643.5	95614.1
WF	61	35909.9	33721.9	35604.6	31778.2	24002.3	17581.2	14924.1	15952.7	11010.3	11501.2	6854.25	8608.62	9550.17	6055.84	7412.35	6976.2	10249.9	0	11600	13514.5	15192.2	13723.3	24153.2	22887.9	17438.5	17254.5	18630.9	24092.3	24591.1	32790.7	33012.8	35590.7	39448	40982	46036.1	44714.8	52173.7	54253.6	67634	68376.9	72285.1	74679.3	78697.3	83431.2	82356.6	87115.6	89963.5	90433.5
WF	71	44818.1	44676.2	46926.2	43186.2	34391	28523.5	25496.4	24171.6	19543.2	18733.8	16747.6	14528.9	18985	14518.6	13315.7	11526	15281.4	11600	0	2051.14	4087.59	4460.51	29464.3	24208.3	13598.4	12244.3	12848.5	13805.3	13821.2	22830.7	23817.2	25953.3	32373.4	33300.3	38072.5	34530.2	41695.1	43744.6	57305.7	57957.4	61897.7	64123.3	69736.6	74685.6	73309.9	77624.7	80415.5	80491.9
WF	72	46826.1	46715.9	48935.5	45180.5	36441.8	30557.2	27541.5	25350.4	20865.7	19885	18334.9	15680.9	21036	16569.6	15334.4	13536.9	17230.3	13514.5	2051.14	0	3388.93	3447.58	30062.4	24213.7	13040.5	11512.8	11891.3	11829.2	11786.5	20854.8	21937.9	24006.4	30769	31596.9	36309.2	32513.1	39655.2	41702.7	55269.7	55916.8	59858	62076.8	67807.5	72776.1	71370.4	75642.6	78427.7	78474.7
WF	73	46516.3	47428.6	49950.9	46307.7	36902.9	31403.7	28237.8	28258.5	23623.9	22817.8	20733	18611.1	21510.7	17113	15395.8	13590.1	16803.1	15192.2	4087.59	3388.93	0	6734.8	33352.3	27601.5	16329.1	14736.8	14974.5	12998.4	12470.7	21818.9	23340.6	25092.6	32853.9	33453.4	37985.2	33073	39915	41921.4	55543.8	56121.1	60069.4	62152.2	68816.8	73867	72325.1	76356.5	79102.6	78922.8
WF	81	48494.2	47417.3	49310.3	45454.2	37460	31246.6	28422.6	23417.1	19258.3	17980.8	17363	13878.1	22250.4	17847.2	17084.1	15367.6	19310.5	13723.3	4460.51	3447.58	6734.8	0	27288.6	20965.8	9605	8065.46	8490.03	10396	10883.5	19256.5	19884.1	22225.5	28003	29020.7	33863.6	31135.5	38511	40585.1	54033.9	54746.3	58667.9	61012.3	65852.3	70739.6	69457.9	73941.8	76758.4	77016.5
PEF	91	52319.5	43701.9	42645.8	38771.9	38581	32104.1	31834.9	9908.07	13734.7	12678.7	18039.3	15985.4	30860.3	29468.7	31451.9	31123.9	34186.4	24153.2	29464.3	30062.4	33352.3	27288.6	0	9612.46	19924.9	21667.3	22734.7	32688.6	34315.6	37336.9	35367.5	38385.7	34513.2	37110.3	41739.2	47277.3	54770.2	56728	68082.7	69151.9	72642.3	75622.8	73535.1	77333.5	77240.7	83196.4	86102.6	87979.8
PEF	101	55954	49337.2	49092.5	45075.2	42476.6	35613.1	34447.2	14704.9	15647.7	13556.9	18817.9	14431.1	31546.7	28890.9	30179.7	29319.3	33044.6	22887.9	24208.3	24213.7	27601.5	20965.8	9612.46	0	11990.8	13819.5	14512	24191.3	25936.1	27957.7	25845.9	28846.3	25170.1	27697.3	32456.4	37671.6	45157.7	47116.9	58573.7	59626.8	63156.3	66108.2	64749.1	68757.5	68471.9	74255.7	77167.5	78844.9
PEF	111	53289.9	49704.8	50671.2	46644.1	40879.6	34105.3	31926.4	19351.7	16858.3	14805.3	17280.3	12110.3	26986.8	23149.9	23417.7	22030.9	26110.4	17438.5	13598.4	13040.5	16329.1	9605	19924.9	11990.8	0	1829.38	2853.67	12792	14391.9	18745.1	17712.4	20683.3	22166.9	23916.8	29022.5	30099.7	37804.7	39875.9	52590	53483.8	57271.1	59948.6	61968.1	66536.6	65668.3	70773.1	73659.4	74564.1
PEF	112	53164.2	50067.1	51207.2	47199.2	40994.4	34294.4	31976.7	20627.3	17807.4	15851	17811.4	12798.3	26753	22760.5	22819.5	21347.2	25436.8	17254.5	12244.3	11512.8	14736.8	8065.46	21667.3	13819.5	1829.38	0	1543.71	11136.8	12682.2	17591.9	16831.8	19736	22193.8	23768.7	28848.9	29158.3	36850.1	38930.5	51810.8	52674.4	56493.5	59117.4	61684.1	66328	65369.8	70353.4	73229.2	74008.1
PEF	113	54528.9	51573.3	52738.8	48733.1	42444.5	35766.9	33412.1	22077.6	19335.5	17362.2	19348.3	14341.9	28091.4	24036.1	23985	22465.6	26550.8	18630.9	12848.5	11891.3	14974.5	8490.03	22734.7	14512	2853.67	1543.71	0	9957.59	11589.8	16082.1	15288.2	18195.6	20850.2	22354.2	27420.1	27618.9	35312.4	37392.1	50267.3	51130.7	54950	57573.9	60211.3	64875.2	63892.8	68848.6	71722.2	72480.8
PEF	121	58614.6	57805.9	59624	55735.2	47840.4	41639.8	38813.9	31454.2	28069	26356.3	27032.5	22710.1	32565.4	28126.2	27108.9	25327.4	29059.5	24092.3	13805.3	11829.2	12998.4	10396	32688.6	24191.3	12792	11136.8	9957.59	0	1847	9026.72	10346	12195.4	20396.1	20676.7	25047.9	20787.6	28116.5	30189.5	43657.2	44358	48283.4	50616.5	56002.4	60998.1	59553.8	63819.7	66610.3	66728.5
PEF	122	58593.5	58230.7	60190.1	56337.7	48122	42049.9	39144.3	32749.6	29201.2	27566.1	27933.4	23804.7	32763.3	28302.5	27118.2	25316.8	28926.5	24591.1	13821.2	11786.5	12470.7	10883.5	34315.6	25936.1	14391.9	12682.2	11589.8	1847	0	9357.39	11187.1	12655.8	21669.2	21765	25949.7	20750.4	27876.2	29929.3	43484.6	44138.9	48078	50324.9	56347.4	61397.2	59861.4	63967.3	66733.3	66703.7
PEF	131	67630.4	66490.7	68098.2	64155.6	56693.5	50371.8	47636.1	38095.3	35387.2	33442	35010.4	30257.2	41502.5	37083	36126.8	34349.3	38084.3	32790.7	22830.7	20854.8	21818.9	19256.5	37336.9	27957.7	18745.1	17591.9	16082.1	9026.72	9357.39	0	3304.02	3334.93	14280.3	13565.4	17089	11926.4	19477	21565.1	34844.9	35602.8	39501.1	41948	47020.8	52051.3	50554.6	54794.1	57587.5	57761.9
PEF	141	68370.2	66543.2	67913.7	63928.9	57012.5	50531.3	47934	36897	34560.6	32517.3	34589.7	29630.1	42036.5	37685.2	36956.1	35218.3	39083.3	33012.8	23817.2	21937.9	23340.6	19884.1	35367.5	25845.9	17712.4	16831.8	15288.2	10346	11187.1	3304.02	0	3043.44	11146.2	10734	14763	12394.8	20100.2	22167	34991.1	35844.6	39673.1	42285.7	45970.1	50880.1	49573.8	54133	56969.5	57447.5
PEF	142	70693.3	69218.3	70684.6	66714.3	59561	53152.5	50488.4	39913.9	37509.6	35486.1	37426	32523.6	44465	40072.5	39209.4	37445.4	41230.4	35590.7	25953.3	24006.4	25092.6	22225.5	38385.7	28846.3	20683.3	19736	18195.6	12195.4	12655.8	3334.93	3043.44	0	11846.7	10713.5	13866.3	9424.67	17125.2	19201	32179.3	32999.7	36856.2	39414.4	43807.5	48807	47364.1	51721.6	54534	54849.4
PEF	151	75357.9	71688.2	72343.2	68291.8	63045.1	56255.2	54088.3	38929.8	37958.6	35724.1	39217.3	33948.8	48937.9	44874.1	44690.8	43091.7	47140.1	39448	32373.4	30769	32853.9	28003	34513.2	25170.1	22166.9	22193.8	20850.2	20396.1	21669.2	14280.3	11146.2	11846.7	0	2759.22	7308.88	15904.9	22040.6	23702.8	33720.6	34840.5	38213.3	41258.1	40156.3	44540.2	43880.9	49361.2	52271.5	53733.5
PEF	152	76859.9	73590.5	74377.9	70331.4	64749.7	58009.5	55744.2	41236	40061.8	37843.7	41118.8	35870.9	50403.7	46252.8	45923.8	44279.5	48290.1	40982	33300.3	31596.9	33453.4	29020.7	37110.3	27697.3	23916.8	23768.7	22354.2	20676.7	21765	13565.4	10734	10713.5	2759.22	0	5109.27	13417.5	19321	20960.3	31036.8	32144	35555	38578	38102.3	42621.2	41815.5	47136.7	50041.7	51353.3
PEF	161	81889.2	78699.8	79476	75428.5	69839.4	63108.6	60825.1	46220.6	45140.8	42917.2	46227.7	40978.8	55429.2	51246.5	50849.5	49183.2	53167.7	46036.1	38072.5	36309.2	37985.2	33863.6	41739.2	32456.4	29022.5	28848.9	27420.1	25047.9	25949.7	17089	14763	13866.3	7308.88	5109.27	0	12953.4	17005.8	18294.9	26822.6	27992.9	31211.8	34322.1	32998.2	37514.2	36713.7	42089.1	44997.3	46424.8
PEF	171	79337.6	78417.1	79996.7	76042.8	68593.1	62296	59544.3	49278.3	46933.6	44904.6	46810.5	41940	53351.6	48913.7	47844.9	46049.9	49675.3	44714.8	34530.2	32513.1	33073	31135.5	47277.3	37671.6	30099.7	29158.3	27618.9	20787.6	20750.4	11926.4	12394.8	9424.67	15904.9	13417.5	12953.4	0	7705.72	9777.15	22919.3	23680.3	27574.9	30048.9	36121.7	41317.9	39505.5	43292.2	46030.2	45961.9
PEF	181	86387.6	85895.3	87569.7	83631.4	75949.4	69743.4	66930	56974.9	54634.4	52609.4	54458.8	49621.6	60628.8	56172.1	54970.9	53163.4	56667.7	52173.7	41695.1	39655.2	39915	38511	54770.2	45157.7	37804.7	36850.1	35312.4	28116.5	27876.2	19477	20100.2	17125.2	22040.6	19321	17005.8	7705.72	0	2088.29	15633.1	16262.7	20202.8	22505.7	30861.9	36173.8	33958.8	36988.4	39607.1	39056.7
PEF	182	88410.5	87975.5	89656.8	85719.1	78016.8	71821.2	69001.4	59027.4	56710.5	54681.1	56546.2	51704.9	62687.9	58229.6	57010.9	55202.1	58687.8	54253.6	43744.6	41702.7	41921.4	40585.1	56728	47116.9	39875.9	38930.5	37392.1	30189.5	29929.3	21565.1	22167	19201	23702.8	20960.3	18294.9	9777.15	2088.29	0	13626	14217.1	18162.3	20427.8	29389.5	34710.1	32389.3	35199.1	37781.2	37108.5
PEF	191	102020	101334	102863	98893.3	91493.3	85215.2	82453	71378.9	69436	67334.3	69579.8	64604.9	76210.8	71760.5	70593.5	68787.6	72300.8	67634	57305.7	55269.7	55543.8	54033.9	68082.7	58573.7	52590	51810.8	50267.3	43657.2	43484.6	34844.9	34991.1	32179.3	33720.6	31036.8	26822.6	22919.3	15633.1	13626	0	1303.62	4682.76	7542.57	18748.6	23816.8	20893	22288.9	24661.7	23547.8
PEF	192	102622	102090	103668	99706.4	92198.1	85955.7	83169	72339.4	70337.7	68247.3	70421	65472.2	76889.1	72433.6	71227.8	69419.2	72898	68376.9	57957.4	55916.8	56121.1	54746.3	69151.9	59626.8	53483.8	52674.4	51130.7	44358	44138.9	35602.8	35844.6	32999.7	34840.5	32144	27992.9	23680.3	16262.7	14217.1	1303.62	0	3948.28	6498.06	19350.1	24321.3	21308.3	22306	24581.2	23189.4
PEF	193	106569	105992	107538	103570	96123.7	89865.5	87090	76038.2	74115.5	72011.5	74261.2	69287.6	80823.2	76369.1	75171.7	73363.4	76845.8	72285.1	61897.7	59858	60069.4	58667.9	72642.3	63156.3	57271.1	56493.5	54950	48283.4	48078	39501.1	39673.1	36856.2	38213.3	35555	31211.8	27574.9	20202.8	18162.3	4682.76	3948.28	0	3260.61	17451.8	22050.1	18840.2	18958.4	21061.3	19351.3
PEF	194	108668	108401	110042	106091	98434.6	92248.7	89425.9	78833.3	76805.5	74722	76840.1	71915.6	83088	78626	77352.8	75540.6	78951.9	74679.3	64123.3	62076.8	62152.2	61012.3	75622.8	66108.2	59948.6	59117.4	57573.9	50616.5	50324.9	41948	42285.7	39414.4	41258.1	38578	34322.1	30048.9	22505.7	20427.8	7542.57	6498.06	3260.61	0	19216.8	23394.7	20059.3	19046.5	20793	18294.2
PEF	201	114318	111671	112472	108423	102640	95977.1	93584.5	78971.9	78111.2	75879.2	79211.6	73970.5	87920.6	83613.9	82925.6	81183.6	85017.8	78697.3	69736.6	67807.5	68816.8	65852.3	73535.1	64749.1	61968.1	61684.1	60211.3	56002.4	56347.4	47020.8	45970.1	43807.5	40156.3	38102.3	32998.2	36121.7	30861.9	29389.5	18748.6	19350.1	17451.8	19216.8	0	5321.12	3728.56	10065.5	12853	16203.3
PEF	202	119151	116201	116875	112822	107319	100613	98283.3	83138	82471.1	80228.6	83724.2	78465.2	92719.5	88444.7	87823.1	86094.1	89960.7	83431.2	74685.6	72776.1	73867	70739.6	77333.5	68757.5	66536.6	66328	64875.2	60998.1	61397.2	52051.3	50880.1	48807	44540.2	42621.2	37514.2	41317.9	36173.8	34710.1	23816.8	24321.3	22050.1	23394.7	5321.12	0	3396.84	9022.49	11092.7	15743.5
PEF	203	117938	115373	116189	112141	106311	99659.7	97251.6	82700.4	81834	79602.7	82918.2	77680.1	91557.1	87239.1	86521.9	84774	88590.6	82356.6	73309.9	71370.4	72325.1	69457.9	77240.7	68471.9	65668.3	65369.8	63892.8	59553.8	59861.4	50554.6	49573.8	47364.1	43880.9	41815.5	36713.7	39505.5	33958.8	32389.3	20893	21308.3	18840.2	20059.3	3728.56	3396.84	0	6825.14	9424.65	13376.8
PEF	211	122412	120420	121425	117388	111116	104557	102039	88288.2	87188	84975.8	88053.4	82856.4	96159.2	91784.7	90915.9	89142.1	92864.6	87115.6	77624.7	75642.6	76356.5	73941.8	83196.4	74255.7	70773.1	70353.4	68848.6	63819.7	63967.3	54794.1	54133	51721.6	49361.2	47136.7	42089.1	43292.2	36988.4	35199.1	22288.9	22306	18958.4	19046.5	10065.5	9022.49	6825.14	0	2912.46	6721.46
PEF	212	125215	123295	124317	120280	113965	107418	104888	91199.1	90089.5	87878.6	90939.5	85746.4	98985.2	94604.1	93713.8	91936.7	95643.5	89963.5	80415.5	78427.7	79102.6	76758.4	86102.6	77167.5	73659.4	73229.2	71722.2	66610.3	66733.3	57587.5	56969.5	54534	52271.5	50041.7	44997.3	46030.2	39607.1	37781.2	24661.7	24581.2	21061.3	20793	12853	11092.7	9424.65	2912.46	0	5340.19
PEF	221	125297	123980	125211	121195	114410	107976	105338	92585.3	91202	89020.3	91803.6	86674.3	99264.4	94842.1	93806.8	92011.6	95614.1	90433.5	80491.9	78474.7	78922.8	77016.5	87979.8	78844.9	74564.1	74008.1	72480.8	66728.5	66703.7	57761.9	57447.5	54849.4	53733.5	51353.3	46424.8	45961.9	39056.7	37108.5	23547.8	23189.4	19351.3	18294.2	16203.3	15743.5	13376.8	6721.46	5340.19	0
PEF	231	122692	122122	123615	119635	112279	106007	103243	91745	90009.7	87877.2	90287.8	85267	96980.9	92526.4	91318	89508.7	92968.9	88425.7	78051.2	76010.2	76180.1	74821.8	87822.6	78471.3	73204.1	72490.8	70949.3	64439.8	64232.9	55635.8	55707.2	52937.5	53319.3	50776.5	46087.5	43711	36356.7	34308.3	20792.1	20094	16157.9	14115.5	19741.4	20853.9	17879.7	12315.2	11930.6	6893.46
PEF	241	122213	122301	124014	120075	112246	106133	103268	92869.6	90852.6	88770.1	90858.9	85951.9	96862.1	92396.1	91038.4	89224.1	92541.9	88583.1	77878.2	75827.8	75744.6	74886.4	89507.6	80031.6	73995.2	73154.5	71611.3	64495	64127.1	55919	56324.1	53438.9	55045.1	52405.9	47967.3	44050.8	36444.7	34357.7	21502	20532.5	16878	14048.2	24586.7	26241.4	23130.5	17931.3	17603.5	12472.5
PEF	251	129268	127444	128486	124452	118081	111548	109002	95393.1	94272.5	92063	95103.2	89915.2	103071	98681.6	97763.4	95982.1	99668	94078.5	84457.6	82463	83087.2	80834.4	90287.6	81361.1	77823.9	77380.6	75871	70655	70746.6	61638.1	61073.9	58609.3	56464.8	54229.4	49188.6	50017.8	43456.3	41589.2	28271.7	28081.7	24401.5	23734.8	16936.3	14574.9	13389.2	7107.57	4195.15	5885.98
PEF	261	141300	138574	139265	135212	129620	122940	120569	105486	104860	102617	106099	100844	114912	110599	109882	108133	111940	105688	96661.3	94715.4	95616.5	92820	99475.2	91045.9	88891.1	88646.6	87181.4	82892.8	83165.5	73882.6	72936	70710.1	66928.3	64984.5	59875.4	62665.6	56648.1	54904.9	42044.6	42010.7	38507.2	38096.5	26992.9	22389.7	23362.3	19771.1	17447.6	20263.6
PEF	262	142983	140098	140726	136673	131220	124518	122179	106856	106314	104067	107621	102359	116573	112277	111596	109854	113681	107315	98399.6	96463.7	97413.5	94523.3	100703	92367	90442.5	90231.5	88775.6	84649.2	84953.1	75650.4	74641.2	72458.2	68419.5	66526.3	61420	64517.1	58600.6	56881.1	44119.4	44113.1	40647	40293.7	28671.1	23906.5	25096	21830.8	19588.6	22525.7
PEF	263	145971	143517	144294	140243	134445	127804	125381	110636	109910	107673	111056	105812	119635	115294	114506	112744	116509	110477	101244	99278.7	100071	97477.1	104768	96254.5	93813.2	93516.7	92037.8	87449.5	87653	78424.7	77608.5	75298.7	71953.9	69941.7	64835	67029.1	60741.3	58926.4	45748	45589.7	41917.6	41143.9	31845.5	27501.9	28147.9	23768.6	21147.2	22884.2
PEF	271	140329	138706	139790	135758	129276	122776	120198	106732	105599	103392	106397	101219	114208	109803	108826	107037	110677	105278	95511.8	93504.3	94022.6	91959.7	101583	92687.2	89120.8	88654	87139.6	81723.8	81752.4	72726.4	72264.9	69747.3	67804.1	65563.8	60526.7	61002.1	54202.2	52267.7	38721.9	38354.1	34491.5	33202	28102.3	25021.6	24448.4	18445.2	15533.5	15174.3
PEF	272	143834	142109	143148	139113	132724	126205	123646	109983	108917	106704	109768	104578	117684	113285	112329	110542	114196	108723	99016.3	97012.6	97558.1	95438.9	104699	95869.4	92488.6	92046.4	90536.3	85222.4	85269.4	76217.2	75712.6	73219.1	71067	68862.5	63807.2	64521	57763.2	55836.7	42306	41948.9	38091.9	36807.4	31164.9	27762.4	27468	21729.5	18832.5	18762.6
PEF	281	125809	120518	120291	116288	112929	106028	104238	85899.2	86481.4	84253.8	88719.9	83525.4	99613.2	95715.7	95689.3	94122.4	98185	90063.5	83411.9	81749.3	83598.1	79066.2	78193.8	71228.3	72627	72958.4	71722.5	70703.7	71601.6	62554	60420	59238.2	51069.5	50167.5	45662.2	54239.7	51449.5	50585.9	42990.2	43819.3	42429	44308.7	25092	21502.4	24867	29521.2	30461.1	35774.7
[truncated: 9 more columns]
