# Supplementary material for: Ecological connectivity assessment in a strongly structured fire salamander (Salamandra salamandra) population
Source: Ecol Evol. 2015 Jul 27;5(16):3472–85. doi: 10.1002/ece3.1617 (PMC4569041; doi:10.1002/ece3.1617)
Supplement: Supplementary file 4 — Table S3. Distance matrices between populations: Euclidean distance matrix. [file ece30005-3472-sd4.csv]

		PEF	PEF	PEF	PEF	PEF	PEF	PEF	PEF	PEF	PEF	PEF	PEF	WF	WF	WF	WF	WF	WF	WF	WF	WF	WF	PEF	PEF	PEF	PEF	PEF	PEF	PEF	PEF	PEF	PEF	PEF	PEF	PEF	PEF	PEF	PEF	PEF	PEF	PEF	PEF	PEF	PEF	PEF	PEF	PEF	PEF
		11	21	22	23	31	32	33	41	42	43	44	45	51	52	53	54	55	61	71	72	73	81	91	101	111	112	113	121	122	131	141	142	151	152	161	171	181	182	191	192	193	194	201	202	203	211	212	221
PEF	11	0	0.39976	0.444	0.33223	0.34217	0.38615	0.37141	0.46003	0.44489	0.41729	0.4312	0.36859	0.46606	0.38174	0.37339	0.36823	0.40832	0.39171	0.3812	0.37615	0.378	0.40164	0.42791	0.44212	0.43801	0.46651	0.33983	0.39553	0.37444	0.40823	0.39289	0.42754	0.4363	0.47103	0.45754	0.35103	0.43707	0.39176	0.53862	0.4222	0.48221	0.45507	0.39703	0.42957	0.39794	0.40548	0.38939	0.39687
PEF	21	0.39976	0	0.30241	0.25857	0.32972	0.27204	0.30751	0.32435	0.32936	0.3459	0.36997	0.26041	0.36319	0.2886	0.27619	0.30208	0.47501	0.33018	0.30814	0.24948	0.29366	0.29404	0.3076	0.40085	0.34583	0.31172	0.23544	0.26761	0.29144	0.30387	0.27537	0.30865	0.25988	0.45429	0.34234	0.32422	0.2736	0.26843	0.43257	0.28716	0.34788	0.34929	0.2791	0.28803	0.32058	0.28578	0.28442	0.26116
PEF	22	0.444	0.30241	0	0.31218	0.36808	0.28069	0.31904	0.30492	0.34589	0.31147	0.37834	0.32929	0.36276	0.33699	0.32278	0.33963	0.50116	0.3637	0.35567	0.31897	0.35292	0.33784	0.32771	0.41992	0.37842	0.31451	0.29107	0.29185	0.32494	0.34115	0.30951	0.34801	0.32504	0.44718	0.38893	0.36027	0.30075	0.33429	0.4516	0.31865	0.34734	0.36522	0.29581	0.33203	0.36276	0.31113	0.3004	0.31217
PEF	23	0.33223	0.25857	0.31218	0	0.27332	0.22822	0.26655	0.33242	0.32157	0.32148	0.34519	0.26132	0.31526	0.26146	0.27493	0.26572	0.41552	0.28697	0.27651	0.2191	0.27645	0.27151	0.32129	0.36589	0.332	0.34334	0.19706	0.23439	0.28162	0.28682	0.25467	0.2858	0.27043	0.46005	0.30034	0.2558	0.32588	0.28291	0.46527	0.27124	0.34112	0.34259	0.24804	0.29103	0.30276	0.25332	0.26013	0.22417
PEF	31	0.34217	0.32972	0.36808	0.27332	0	0.2979	0.34595	0.37357	0.3178	0.35983	0.38228	0.3267	0.34765	0.26748	0.27467	0.31942	0.42748	0.31527	0.31969	0.29527	0.2958	0.30438	0.34687	0.37624	0.38267	0.38483	0.28315	0.29104	0.29132	0.30833	0.31528	0.35784	0.31569	0.47194	0.35533	0.3257	0.3786	0.36175	0.47288	0.33143	0.4249	0.33054	0.29652	0.33231	0.2983	0.31413	0.33539	0.31738
PEF	32	0.38615	0.27204	0.28069	0.22822	0.2979	0	0.24839	0.30185	0.34257	0.32621	0.37809	0.28102	0.3301	0.27639	0.28598	0.29794	0.41575	0.29904	0.28592	0.24057	0.29008	0.25891	0.30753	0.39775	0.3676	0.32173	0.22184	0.23047	0.27927	0.29106	0.25183	0.28361	0.30172	0.44673	0.33996	0.24204	0.30827	0.27961	0.45239	0.26228	0.35881	0.36893	0.26737	0.27208	0.34135	0.26108	0.29083	0.23387
PEF	33	0.37141	0.30751	0.31904	0.26655	0.34595	0.24839	0	0.3289	0.35895	0.30753	0.37148	0.30466	0.38048	0.3167	0.28871	0.29698	0.41651	0.26638	0.32262	0.28502	0.30397	0.2484	0.33266	0.39722	0.4059	0.34177	0.25777	0.28662	0.31337	0.33761	0.27833	0.32687	0.33022	0.4601	0.3376	0.28668	0.3041	0.3101	0.42697	0.27334	0.34932	0.41276	0.29103	0.27143	0.31902	0.33357	0.31861	0.28745
PEF	41	0.46003	0.32435	0.30492	0.33242	0.37357	0.30185	0.3289	0	0.34886	0.33725	0.43244	0.29051	0.34299	0.34206	0.33552	0.3744	0.4591	0.35613	0.36862	0.31099	0.32741	0.32456	0.31507	0.45704	0.37764	0.32783	0.31215	0.29739	0.33744	0.33493	0.34271	0.3567	0.32037	0.40708	0.40794	0.34201	0.36279	0.35313	0.48057	0.32904	0.41619	0.42189	0.32808	0.34942	0.35448	0.38363	0.32776	0.32457
PEF	42	0.44489	0.32936	0.34589	0.32157	0.3178	0.34257	0.35895	0.34886	0	0.3364	0.37449	0.30191	0.35936	0.32641	0.34706	0.35069	0.52484	0.34744	0.31979	0.29458	0.34697	0.36174	0.33253	0.39167	0.41554	0.36897	0.30393	0.29696	0.31694	0.34652	0.33568	0.36645	0.29276	0.45984	0.42719	0.36546	0.35757	0.3465	0.45789	0.33351	0.39843	0.37534	0.32286	0.32178	0.36702	0.33131	0.34581	0.31151
PEF	43	0.41729	0.3459	0.31147	0.32148	0.35983	0.32621	0.30753	0.33725	0.3364	0	0.40308	0.26749	0.38882	0.36218	0.37545	0.3787	0.49657	0.34523	0.35499	0.3073	0.36323	0.34604	0.31684	0.4229	0.34182	0.3858	0.28386	0.32041	0.35606	0.33892	0.30767	0.32456	0.33551	0.4233	0.40241	0.33489	0.36007	0.3105	0.41573	0.29912	0.3499	0.40752	0.28525	0.32605	0.36074	0.34864	0.32327	0.3021
PEF	44	0.4312	0.36997	0.37834	0.34519	0.38228	0.37809	0.37148	0.43244	0.37449	0.40308	0	0.35318	0.39784	0.42051	0.40678	0.43344	0.50753	0.41084	0.35804	0.37329	0.38739	0.4145	0.38482	0.34135	0.42337	0.38551	0.3222	0.3928	0.39297	0.36754	0.35635	0.42517	0.38652	0.4838	0.44095	0.39149	0.38685	0.4013	0.55164	0.40224	0.43426	0.41899	0.36553	0.40748	0.43427	0.38072	0.41789	0.37842
PEF	45	0.36859	0.26041	0.32929	0.26132	0.3267	0.28102	0.30466	0.29051	0.30191	0.26749	0.35318	0	0.35346	0.30051	0.33679	0.33155	0.44771	0.34546	0.3217	0.25717	0.28557	0.3147	0.2671	0.38887	0.31433	0.29341	0.2332	0.28113	0.28597	0.29192	0.27904	0.29605	0.27493	0.361	0.36547	0.30503	0.30253	0.2937	0.42405	0.28645	0.34868	0.36405	0.31141	0.30596	0.33608	0.3113	0.30143	0.28195
WF	51	0.46606	0.36319	0.36276	0.31526	0.34765	0.3301	0.38048	0.34299	0.35936	0.38882	0.39784	0.35346	0	0.30622	0.33682	0.3611	0.47987	0.37658	0.32853	0.31687	0.36535	0.31727	0.34704	0.41188	0.34299	0.35156	0.28504	0.32975	0.34493	0.34404	0.33424	0.32403	0.34186	0.43502	0.36931	0.36146	0.39696	0.36146	0.48588	0.3049	0.35968	0.3396	0.29734	0.348	0.35849	0.35034	0.36128	0.3112
WF	52	0.38174	0.2886	0.33699	0.26146	0.26748	0.27639	0.3167	0.34206	0.32641	0.36218	0.42051	0.30051	0.30622	0	0.2137	0.25429	0.42056	0.2913	0.26413	0.24213	0.27485	0.27398	0.34737	0.39753	0.40847	0.37121	0.26692	0.26193	0.2821	0.32916	0.29053	0.30121	0.32771	0.49406	0.34385	0.3069	0.34101	0.31832	0.44392	0.27269	0.35343	0.32121	0.28331	0.31148	0.32815	0.28913	0.3161	0.28964
WF	53	0.37339	0.27619	0.32278	0.27493	0.27467	0.28598	0.28871	0.33552	0.34706	0.37545	0.40678	0.33679	0.33682	0.2137	0	0.19311	0.44461	0.27672	0.27301	0.24819	0.26399	0.25914	0.33066	0.39024	0.38752	0.35968	0.26079	0.25703	0.30415	0.30962	0.29674	0.30364	0.32985	0.49091	0.33262	0.30183	0.33134	0.32512	0.43195	0.31322	0.34835	0.35125	0.29048	0.29748	0.30063	0.296	0.31815	0.28635
WF	54	0.36823	0.30208	0.33963	0.26572	0.31942	0.29794	0.29698	0.3744	0.35069	0.3787	0.43344	0.33155	0.3611	0.25429	0.19311	0	0.4259	0.27557	0.28231	0.2458	0.26821	0.24266	0.31555	0.38474	0.39852	0.37134	0.26438	0.25432	0.31177	0.33908	0.31921	0.31787	0.35435	0.48167	0.34806	0.27873	0.33782	0.31187	0.45085	0.29368	0.34853	0.34283	0.31719	0.29604	0.30852	0.30182	0.32384	0.30445
WF	55	0.40832	0.47501	0.50116	0.41552	0.42748	0.41575	0.41651	0.4591	0.52484	0.49657	0.50753	0.44771	0.47987	0.42056	0.44461	0.4259	0	0.44881	0.44663	0.42942	0.4373	0.41555	0.42522	0.44206	0.45235	0.50019	0.42926	0.43908	0.46336	0.45564	0.43239	0.46826	0.49197	0.55595	0.47579	0.36685	0.46466	0.4081	0.56724	0.41221	0.47563	0.47675	0.44066	0.46363	0.40582	0.46991	0.43514	0.44907
WF	61	0.39171	0.33018	0.3637	0.28697	0.31527	0.29904	0.26638	0.35613	0.34744	0.34523	0.41084	0.34546	0.37658	0.2913	0.27672	0.27557	0.44881	0	0.31333	0.2883	0.31782	0.31687	0.35386	0.43683	0.40234	0.41919	0.28261	0.30293	0.34809	0.35973	0.29842	0.34359	0.33861	0.47044	0.34575	0.28465	0.34975	0.31733	0.48979	0.32807	0.40116	0.39213	0.32933	0.34266	0.31832	0.33997	0.34211	0.30936
WF	71	0.3812	0.30814	0.35567	0.27651	0.31969	0.28592	0.32262	0.36862	0.31979	0.35499	0.35804	0.3217	0.32853	0.26413	0.27301	0.28231	0.44663	0.31333	0	0.20422	0.28716	0.28357	0.31422	0.36572	0.4023	0.38267	0.25097	0.27657	0.31557	0.33841	0.2996	0.32184	0.32537	0.49273	0.36375	0.27144	0.33239	0.30783	0.45551	0.30068	0.35915	0.35177	0.29516	0.31371	0.33681	0.29101	0.32253	0.30455
WF	72	0.37615	0.24948	0.31897	0.2191	0.29527	0.24057	0.28502	0.31099	0.29458	0.3073	0.37329	0.25717	0.31687	0.24213	0.24819	0.2458	0.42942	0.2883	0.20422	0	0.22599	0.2317	0.26859	0.35535	0.35307	0.3072	0.2046	0.20938	0.25712	0.28094	0.24476	0.27717	0.28563	0.4352	0.32455	0.24235	0.29712	0.25295	0.42825	0.24232	0.32033	0.33158	0.26232	0.26844	0.30903	0.25963	0.26355	0.23935
WF	73	0.378	0.29366	0.35292	0.27645	0.2958	0.29008	0.30397	0.32741	0.34697	0.36323	0.38739	0.28557	0.36535	0.27485	0.26399	0.26821	0.4373	0.31782	0.28716	0.22599	0	0.25474	0.29639	0.35518	0.36096	0.33403	0.22862	0.24783	0.26323	0.3228	0.2803	0.30559	0.32742	0.44437	0.38015	0.27251	0.30566	0.31158	0.43078	0.28215	0.35064	0.34002	0.32278	0.28907	0.34307	0.3114	0.31771	0.28835
WF	81	0.40164	0.29404	0.33784	0.27151	0.30438	0.25891	0.2484	0.32456	0.36174	0.34604	0.4145	0.3147	0.31727	0.27398	0.25914	0.24266	0.41555	0.31687	0.28357	0.2317	0.25474	0	0.31781	0.38115	0.37355	0.32002	0.26203	0.22586	0.25993	0.33719	0.29058	0.29663	0.31588	0.45858	0.32088	0.2495	0.30643	0.28892	0.39549	0.23825	0.31893	0.33227	0.25808	0.26026	0.31187	0.29714	0.27712	0.25356
PEF	91	0.42791	0.3076	0.32771	0.32129	0.34687	0.30753	0.33266	0.31507	0.33253	0.31684	0.38482	0.2671	0.34704	0.34737	0.33066	0.31555	0.42522	0.35386	0.31422	0.26859	0.29639	0.31781	0	0.3622	0.3411	0.28024	0.28215	0.28822	0.30781	0.3	0.27586	0.29936	0.28138	0.41038	0.36428	0.29549	0.31759	0.27896	0.43744	0.31759	0.33499	0.34645	0.28431	0.31437	0.31467	0.3262	0.29213	0.30481
PEF	101	0.44212	0.40085	0.41992	0.36589	0.37624	0.39775	0.39722	0.45704	0.39167	0.4229	0.34135	0.38887	0.41188	0.39753	0.39024	0.38474	0.44206	0.43683	0.36572	0.35535	0.35518	0.38115	0.3622	0	0.41697	0.39126	0.36948	0.37378	0.40136	0.37253	0.35405	0.41136	0.35329	0.54149	0.43278	0.37139	0.41713	0.40509	0.54519	0.38325	0.33488	0.38896	0.38336	0.43012	0.41044	0.37945	0.38006	0.41155
PEF	111	0.43801	0.34583	0.37842	0.332	0.38267	0.3676	0.4059	0.37764	0.41554	0.34182	0.42337	0.31433	0.34299	0.40847	0.38752	0.39852	0.45235	0.40234	0.4023	0.35307	0.36096	0.37355	0.3411	0.41697	0	0.4066	0.30493	0.37382	0.38228	0.34718	0.336	0.33031	0.34756	0.36478	0.37116	0.3733	0.3797	0.34978	0.46659	0.36011	0.33227	0.3846	0.32714	0.35929	0.30691	0.35314	0.31962	0.31163
PEF	112	0.46651	0.31172	0.31451	0.34334	0.38483	0.32173	0.34177	0.32783	0.36897	0.3858	0.38551	0.29341	0.35156	0.37121	0.35968	0.37134	0.50019	0.41919	0.38267	0.3072	0.33403	0.32002	0.28024	0.39126	0.4066	0	0.3195	0.31365	0.32254	0.34301	0.31833	0.35057	0.32404	0.43082	0.39275	0.36442	0.349	0.35098	0.46248	0.36437	0.37793	0.35507	0.32734	0.33228	0.39304	0.36231	0.31674	0.33887
PEF	113	0.33983	0.23544	0.29107	0.19706	0.28315	0.22184	0.25777	0.31215	0.30393	0.28386	0.3222	0.2332	0.28504	0.26692	0.26079	0.26438	0.42926	0.28261	0.25097	0.2046	0.22862	0.26203	0.28215	0.36948	0.30493	0.3195	0	0.2029	0.22333	0.27102	0.22705	0.24041	0.27284	0.41691	0.32107	0.22395	0.27067	0.24424	0.43746	0.22465	0.30968	0.31604	0.25353	0.25685	0.28452	0.26462	0.26689	0.21994
PEF	121	0.39553	0.26761	0.29185	0.23439	0.29104	0.23047	0.28662	0.29739	0.29696	0.32041	0.3928	0.28113	0.32975	0.26193	0.25703	0.25432	0.43908	0.30293	0.27657	0.20938	0.24783	0.22586	0.28822	0.37378	0.37382	0.31365	0.2029	0	0.2004	0.29879	0.25183	0.26758	0.28548	0.4341	0.33822	0.25219	0.27461	0.27483	0.42159	0.25238	0.34082	0.34735	0.25543	0.27985	0.31871	0.27457	0.26535	0.22013
PEF	122	0.37444	0.29144	0.32494	0.28162	0.29132	0.27927	0.31337	0.33744	0.31694	0.35606	0.39297	0.28597	0.34493	0.2821	0.30415	0.31177	0.46336	0.34809	0.31557	0.25712	0.26323	0.25993	0.30781	0.40136	0.38228	0.32254	0.22333	0.2004	0	0.3155	0.28358	0.29951	0.29549	0.42337	0.36466	0.27989	0.26686	0.28379	0.45387	0.28136	0.38458	0.35	0.2917	0.3175	0.34367	0.27756	0.31298	0.26459
PEF	131	0.40823	0.30387	0.34115	0.28682	0.30833	0.29106	0.33761	0.33493	0.34652	0.33892	0.36754	0.29192	0.34404	0.32916	0.30962	0.33908	0.45564	0.35973	0.33841	0.28094	0.3228	0.33719	0.3	0.37253	0.34718	0.34301	0.27102	0.29879	0.3155	0	0.28436	0.27821	0.31602	0.43753	0.32139	0.30879	0.30655	0.27249	0.46271	0.29907	0.39823	0.36226	0.28149	0.33057	0.32056	0.29203	0.30131	0.2734
PEF	141	0.39289	0.27537	0.30951	0.25467	0.31528	0.25183	0.27833	0.34271	0.33568	0.30767	0.35635	0.27904	0.33424	0.29053	0.29674	0.31921	0.43239	0.29842	0.2996	0.24476	0.2803	0.29058	0.27586	0.35405	0.336	0.31833	0.22705	0.25183	0.28358	0.28436	0	0.26278	0.29598	0.42412	0.33297	0.27607	0.28307	0.2613	0.43507	0.25053	0.32335	0.3384	0.24942	0.27534	0.3375	0.24789	0.25928	0.22759
PEF	142	0.42754	0.30865	0.34801	0.2858	0.35784	0.28361	0.32687	0.3567	0.36645	0.32456	0.42517	0.29605	0.32403	0.30121	0.30364	0.31787	0.46826	0.34359	0.32184	0.27717	0.30559	0.29663	0.29936	0.41136	0.33031	0.35057	0.24041	0.26758	0.29951	0.27821	0.26278	0	0.35077	0.46372	0.33386	0.27922	0.29903	0.28444	0.4383	0.28183	0.34177	0.35658	0.26765	0.26706	0.3284	0.31531	0.2897	0.27113
PEF	151	0.4363	0.25988	0.32504	0.27043	0.31569	0.30172	0.33022	0.32037	0.29276	0.33551	0.38652	0.27493	0.34186	0.32771	0.32985	0.35435	0.49197	0.33861	0.32537	0.28563	0.32742	0.31588	0.28138	0.35329	0.34756	0.32404	0.27284	0.28548	0.29549	0.31602	0.29598	0.35077	0	0.44486	0.35083	0.32171	0.34583	0.32269	0.4684	0.30689	0.35027	0.35703	0.26274	0.35386	0.31849	0.29465	0.27211	0.24735
PEF	152	0.47103	0.45429	0.44718	0.46005	0.47194	0.44673	0.4601	0.40708	0.45984	0.4233	0.4838	0.361	0.43502	0.49406	0.49091	0.48167	0.55595	0.47044	0.49273	0.4352	0.44437	0.45858	0.41038	0.54149	0.36478	0.43082	0.41691	0.4341	0.42337	0.43753	0.42412	0.46372	0.44486	0	0.49232	0.44471	0.44359	0.43971	0.44978	0.44873	0.50763	0.50935	0.46152	0.44085	0.46083	0.4718	0.47517	0.43955
PEF	161	0.45754	0.34234	0.38893	0.30034	0.35533	0.33996	0.3376	0.40794	0.42719	0.40241	0.44095	0.36547	0.36931	0.34385	0.33262	0.34806	0.47579	0.34575	0.36375	0.32455	0.38015	0.32088	0.36428	0.43278	0.37116	0.39275	0.32107	0.33822	0.36466	0.32139	0.33297	0.33386	0.35083	0.49232	0	0.34557	0.37717	0.35609	0.49395	0.33629	0.40844	0.38549	0.32635	0.34546	0.33217	0.34074	0.33559	0.31911
PEF	171	0.35103	0.32422	0.36027	0.2558	0.3257	0.24204	0.28668	0.34201	0.36546	0.33489	0.39149	0.30503	0.36146	0.3069	0.30183	0.27873	0.36685	0.28465	0.27144	0.24235	0.27251	0.2495	0.29549	0.37139	0.3733	0.36442	0.22395	0.25219	0.27989	0.30879	0.27607	0.27922	0.32171	0.44471	0.34557	0	0.30031	0.24881	0.46366	0.28681	0.3478	0.34661	0.28379	0.3111	0.31801	0.28771	0.30394	0.26627
PEF	181	0.43707	0.2736	0.30075	0.32588	0.3786	0.30827	0.3041	0.36279	0.35757	0.36007	0.38685	0.30253	0.39696	0.34101	0.33134	0.33782	0.46466	0.34975	0.33239	0.29712	0.30566	0.30643	0.31759	0.41713	0.3797	0.349	0.27067	0.27461	0.26686	0.30655	0.28307	0.29903	0.34583	0.44359	0.37717	0.30031	0	0.24644	0.4023	0.31229	0.34981	0.35846	0.29958	0.30425	0.34665	0.29149	0.28806	0.2956
PEF	182	0.39176	0.26843	0.33429	0.28291	0.36175	0.27961	0.3101	0.35313	0.3465	0.3105	0.4013	0.2937	0.36146	0.31832	0.32512	0.31187	0.4081	0.31733	0.30783	0.25295	0.31158	0.28892	0.27896	0.40509	0.34978	0.35098	0.24424	0.27483	0.28379	0.27249	0.2613	0.28444	0.32269	0.43971	0.35609	0.24881	0.24644	0	0.44933	0.2677	0.34665	0.36646	0.25989	0.30364	0.30764	0.28419	0.29838	0.26468
PEF	191	0.53862	0.43257	0.4516	0.46527	0.47288	0.45239	0.42697	0.48057	0.45789	0.41573	0.55164	0.42405	0.48588	0.44392	0.43195	0.45085	0.56724	0.48979	0.45551	0.42825	0.43078	0.39549	0.43744	0.54519	0.46659	0.46248	0.43746	0.42159	0.45387	0.46271	0.43507	0.4383	0.4684	0.44978	0.49395	0.46366	0.4023	0.44933	0	0.4146	0.41394	0.46851	0.41066	0.40118	0.45801	0.46202	0.43582	0.44137
PEF	192	0.4222	0.28716	0.31865	0.27124	0.33143	0.26228	0.27334	0.32904	0.33351	0.29912	0.40224	0.28645	0.3049	0.27269	0.31322	0.29368	0.41221	0.32807	0.30068	0.24232	0.28215	0.23825	0.31759	0.38325	0.36011	0.36437	0.22465	0.25238	0.28136	0.29907	0.25053	0.28183	0.30689	0.44873	0.33629	0.28681	0.31229	0.2677	0.4146	0	0.31533	0.33271	0.26879	0.27355	0.33712	0.27581	0.26279	0.23724
PEF	193	0.48221	0.34788	0.34734	0.34112	0.4249	0.35881	0.34932	0.41619	0.39843	0.3499	0.43426	0.34868	0.35968	0.35343	0.34835	0.34853	0.47563	0.40116	0.35915	0.32033	0.35064	0.31893	0.33499	0.33488	0.33227	0.37793	0.30968	0.34082	0.38458	0.39823	0.32335	0.34177	0.35027	0.50763	0.40844	0.3478	0.34981	0.34665	0.41394	0.31533	0	0.34334	0.31053	0.31897	0.35027	0.35183	0.33407	0.33515
PEF	194	0.45507	0.34929	0.36522	0.34259	0.33054	0.36893	0.41276	0.42189	0.37534	0.40752	0.41899	0.36405	0.3396	0.32121	0.35125	0.34283	0.47675	0.39213	0.35177	0.33158	0.34002	0.33227	0.34645	0.38896	0.3846	0.35507	0.31604	0.34735	0.35	0.36226	0.3384	0.35658	0.35703	0.50935	0.38549	0.34661	0.35846	0.36646	0.46851	0.33271	0.34334	0	0.30254	0.3342	0.37614	0.32677	0.31974	0.33144
PEF	201	0.39703	0.2791	0.29581	0.24804	0.29652	0.26737	0.29103	0.32808	0.32286	0.28525	0.36553	0.31141	0.29734	0.28331	0.29048	0.31719	0.44066	0.32933	0.29516	0.26232	0.32278	0.25808	0.28431	0.38336	0.32714	0.32734	0.25353	0.25543	0.2917	0.28149	0.24942	0.26765	0.26274	0.46152	0.32635	0.28379	0.29958	0.25989	0.41066	0.26879	0.31053	0.30254	0	0.26272	0.28128	0.26729	0.24297	0.21474
PEF	202	0.42957	0.28803	0.33203	0.29103	0.33231	0.27208	0.27143	0.34942	0.32178	0.32605	0.40748	0.30596	0.348	0.31148	0.29748	0.29604	0.46363	0.34266	0.31371	0.26844	0.28907	0.26026	0.31437	0.43012	0.35929	0.33228	0.25685	0.27985	0.3175	0.33057	0.27534	0.26706	0.35386	0.44085	0.34546	0.3111	0.30425	0.30364	0.40118	0.27355	0.31897	0.3342	0.26272	0	0.30377	0.33083	0.30255	0.28852
PEF	203	0.39794	0.32058	0.36276	0.30276	0.2983	0.34135	0.31902	0.35448	0.36702	0.36074	0.43427	0.33608	0.35849	0.32815	0.30063	0.30852	0.40582	0.31832	0.33681	0.30903	0.34307	0.31187	0.31467	0.41044	0.30691	0.39304	0.28452	0.31871	0.34367	0.32056	0.3375	0.3284	0.31849	0.46083	0.33217	0.31801	0.34665	0.30764	0.45801	0.33712	0.35027	0.37614	0.28128	0.30377	0	0.32833	0.29756	0.29664
PEF	211	0.40548	0.28578	0.31113	0.25332	0.31413	0.26108	0.33357	0.38363	0.33131	0.34864	0.38072	0.3113	0.35034	0.28913	0.296	0.30182	0.46991	0.33997	0.29101	0.25963	0.3114	0.29714	0.3262	0.37945	0.35314	0.36231	0.26462	0.27457	0.27756	0.29203	0.24789	0.31531	0.29465	0.4718	0.34074	0.28771	0.29149	0.28419	0.46202	0.27581	0.35183	0.32677	0.26729	0.33083	0.32833	0	0.26167	0.24197
PEF	212	0.38939	0.28442	0.3004	0.26013	0.33539	0.29083	0.31861	0.32776	0.34581	0.32327	0.41789	0.30143	0.36128	0.3161	0.31815	0.32384	0.43514	0.34211	0.32253	0.26355	0.31771	0.27712	0.29213	0.38006	0.31962	0.31674	0.26689	0.26535	0.31298	0.30131	0.25928	0.2897	0.27211	0.47517	0.33559	0.30394	0.28806	0.29838	0.43582	0.26279	0.33407	0.31974	0.24297	0.30255	0.29756	0.26167	0	0.21971
PEF	221	0.39687	0.26116	0.31217	0.22417	0.31738	0.23387	0.28745	0.32457	0.31151	0.3021	0.37842	0.28195	0.3112	0.28964	0.28635	0.30445	0.44907	0.30936	0.30455	0.23935	0.28835	0.25356	0.30481	0.41155	0.31163	0.33887	0.21994	0.22013	0.26459	0.2734	0.22759	0.27113	0.24735	0.43955	0.31911	0.26627	0.2956	0.26468	0.44137	0.23724	0.33515	0.33144	0.21474	0.28852	0.29664	0.24197	0.21971	0
PEF	231	0.43429	0.26129	0.3051	0.25454	0.31586	0.26148	0.30074	0.33195	0.33974	0.34373	0.39804	0.28407	0.32492	0.2674	0.29207	0.28636	0.45003	0.31242	0.30501	0.25233	0.28779	0.24378	0.31948	0.40394	0.36374	0.32986	0.24765	0.24294	0.25332	0.30424	0.23979	0.28276	0.25998	0.45304	0.32615	0.28892	0.25496	0.26906	0.41043	0.26252	0.32179	0.30944	0.24741	0.28749	0.32675	0.27074	0.27707	0.23017
PEF	241	0.39878	0.26168	0.3302	0.2567	0.34216	0.2739	0.28723	0.37284	0.35406	0.30748	0.40194	0.29513	0.34296	0.31034	0.3191	0.28794	0.45955	0.31708	0.32375	0.24128	0.29473	0.26254	0.3068	0.3993	0.35936	0.3513	0.24879	0.22827	0.26723	0.32101	0.25017	0.30292	0.30479	0.45393	0.31457	0.29934	0.29518	0.27452	0.44039	0.2243	0.32557	0.35997	0.2771	0.2876	0.32345	0.27344	0.27218	0.23208
PEF	251	0.40162	0.31671	0.32181	0.28293	0.29474	0.26305	0.32795	0.35842	0.29897	0.33002	0.4108	0.31712	0.34613	0.30105	0.3238	0.31803	0.46885	0.33477	0.30263	0.26836	0.32157	0.30907	0.31714	0.42454	0.37807	0.3493	0.26295	0.28814	0.29304	0.28491	0.25374	0.31299	0.31251	0.44078	0.37591	0.30533	0.33183	0.27492	0.46734	0.27643	0.3827	0.34967	0.27207	0.31092	0.35213	0.23283	0.29317	0.2358
PEF	261	0.39552	0.35008	0.33792	0.29243	0.32	0.30915	0.32938	0.34747	0.34932	0.34974	0.4233	0.312	0.34081	0.33946	0.33333	0.3285	0.42378	0.35329	0.35717	0.31985	0.34554	0.32882	0.30484	0.46115	0.36239	0.37888	0.27143	0.33205	0.32826	0.29234	0.29303	0.2913	0.38119	0.43673	0.3402	0.30544	0.33877	0.31424	0.45998	0.2918	0.40791	0.37432	0.28141	0.27643	0.29099	0.31915	0.31578	0.31059
PEF	262	0.43658	0.32448	0.37457	0.3222	0.39172	0.33744	0.3157	0.40774	0.4082	0.33262	0.42162	0.33436	0.4066	0.37503	0.36822	0.35119	0.49561	0.36867	0.35233	0.316	0.32495	0.31322	0.31774	0.41237	0.38046	0.36137	0.27912	0.3209	0.35653	0.37355	0.3296	0.32262	0.33255	0.48829	0.36233	0.31646	0.32721	0.32846	0.45177	0.31036	0.35088	0.3464	0.30844	0.3444	0.36624	0.32296	0.30779	0.2759
PEF	263	0.44649	0.31948	0.30998	0.3261	0.39452	0.32677	0.33644	0.37871	0.38445	0.31265	0.40109	0.30312	0.4123	0.35786	0.38754	0.389	0.52372	0.41437	0.39528	0.33303	0.35892	0.33165	0.37772	0.42775	0.39674	0.31357	0.30389	0.33939	0.35347	0.35774	0.34043	0.35207	0.35209	0.49237	0.40601	0.36652	0.3484	0.33914	0.40893	0.31678	0.3391	0.35432	0.31604	0.34185	0.40593	0.34883	0.29592	0.30262
PEF	271	0.45991	0.37189	0.35793	0.37159	0.38954	0.37333	0.36761	0.4022	0.37895	0.31834	0.4064	0.34075	0.41173	0.38627	0.42306	0.44222	0.55031	0.42432	0.39311	0.37343	0.39234	0.38428	0.36696	0.44671	0.38323	0.40149	0.3136	0.36485	0.37593	0.37386	0.3057	0.35077	0.36389	0.44342	0.39304	0.39052	0.38346	0.39276	0.44108	0.33936	0.38159	0.37792	0.31424	0.33567	0.43124	0.37342	0.34109	0.34333
PEF	272	0.4464	0.37161	0.35323	0.35184	0.36721	0.3177	0.33126	0.39317	0.37465	0.33325	0.41344	0.33208	0.3735	0.34195	0.3781	0.37846	0.48627	0.39646	0.32792	0.32073	0.34579	0.33522	0.36143	0.42293	0.44433	0.37901	0.31563	0.30554	0.35503	0.33375	0.30022	0.32056	0.39501	0.44217	0.402	0.32909	0.33664	0.32564	0.37567	0.29314	0.40755	0.36619	0.2986	0.29957	0.38449	0.33801	0.33842	0.33019
PEF	281	0.45032	0.34275	0.32895	0.3539	0.3733	0.33913	0.37441	0.36314	0.38407	0.32214	0.35847	0.33142	0.34101	0.36433	0.3899	0.41434	0.50709	0.42085	0.33964	0.34988	0.36536	0.34311	0.36598	0.34836	0.39116	0.38604	0.32081	0.37247	0.3741	0.36407	0.34358	0.34324	0.32999	0.50108	0.40217	0.36264	0.36625	0.3743	0.45719	0.33239	0.38712	0.39107	0.30874	0.35012	0.38844	0.36921	0.35888	0.34994
[truncated: 9 more columns]
