# Supplementary material for: Ecological connectivity assessment in a strongly structured fire salamander (Salamandra salamandra) population
Source: Ecol Evol. 2015 Jul 27;5(16):3472–85. doi: 10.1002/ece3.1617 (PMC4569041; doi:10.1002/ece3.1617)
Supplement: Supplementary file 5 — Table S4. Distance matrices between populations: Ecological distance matrix without barriers. [file ece30005-3472-sd5.csv]

		PEF	PEF	PEF	PEF	PEF	PEF	PEF	PEF	PEF	PEF	PEF	PEF	WF	WF	WF	WF	WF	WF	WF	WF	WF	WF	PEF	PEF	PEF	PEF	PEF	PEF	PEF	PEF	PEF	PEF	PEF	PEF	PEF	PEF	PEF	PEF	PEF	PEF	PEF	PEF	PEF	PEF	PEF	PEF	PEF	PEF
		11	21	22	23	31	32	33	41	42	43	44	45	51	52	53	54	55	61	71	72	73	81	91	101	111	112	113	121	122	131	141	142	151	152	161	171	181	182	191	192	193	194	201	202	203	211	212	221
PEF	11	0	24.13023078	23.31030696	23.2558992	22.70373979	28.91722229	29.39581425	112.8571739	108.5027823	108.327167	107.758137	107.1751852	105.7861262	61.23812211	61.82712495	62.33417753	62.60437199	72.57630962	95.7126327	95.6010112	95.70750745	96.93154712	142.2269166	129.9495416	119.8636317	116.2532462	125.1630807	112.5979609	112.7453797	172.3782775	117.5144648	118.8979346	120.1202966	120.1628461	127.0273381	137.3932525	137.7383788	137.6539911	173.4461185	173.3995827	173.7801952	173.795652	172.6006751	174.9069437	173.3963017	175.1715602	174.6664802	175.5583706
PEF	21	24.13023078	0	3.40090551	4.040419944	17.67186676	24.30684546	25.06190883	110.2433724	105.8888756	105.7133889	105.1441857	104.5615663	103.188292	58.6291575	59.22198896	59.72944401	60.02141366	69.9668144	93.10253598	92.99091751	93.09744035	94.32136913	139.6167592	127.3393842	117.2534741	113.6430885	122.5529233	109.9878056	110.1352243	169.768121	114.9043075	116.2877785	117.5101399	117.5526893	124.4171817	134.7830976	135.1282241	135.0438361	170.8359639	170.7894281	171.1700406	171.1854974	169.9905203	172.296789	170.786147	172.5614055	172.0563255	172.9482159
PEF	22	23.31030696	3.40090551	0	3.225520012	17.00423706	23.63685511	24.39039479	109.5622749	105.2077787	105.0322915	104.463089	103.8804677	102.507107	57.94803337	58.54084288	59.04829566	59.34014287	69.28569281	92.42141762	92.30979921	92.41632205	93.64025131	138.9356412	126.6582663	116.5723561	112.9619707	121.8718054	109.3066878	109.4541063	169.087003	114.2231896	115.6066606	116.8290219	116.8715713	123.7360638	134.1019796	134.4471061	134.3627182	170.1548459	170.1083101	170.4889226	170.5043794	169.3094023	171.6156711	170.1050291	171.8802876	171.3752075	172.267098
PEF	23	23.2558992	4.040419944	3.225520012	0	16.06685441	22.71459865	23.47814266	108.7122478	104.3577477	104.182265	103.6130565	103.0304472	101.6576541	57.09818155	57.69113009	58.19859746	58.4912352	68.43581559	91.57152487	91.45990651	91.56643009	92.79035566	138.0857464	125.8083714	115.7224612	112.1120758	121.0219105	108.4567929	108.6042115	168.2371082	113.3732948	114.7567657	115.9791271	116.0216765	122.8861689	133.2520848	133.5972113	133.5128234	169.3049512	169.2584156	169.6390278	169.6544847	168.4595082	170.7657763	169.2551343	171.0303928	170.5253157	171.4172033
PEF	31	22.70373979	17.67186676	17.00423706	16.06685441	0	11.68707041	12.28829198	98.20318733	93.84865003	93.67321276	93.10394291	92.52145117	91.15021812	46.59075954	47.18522168	47.6928502	47.9939172	57.92825198	81.06379445	80.95217774	81.05871153	82.28259524	127.5779945	115.3006196	105.2147093	101.6043238	110.5141579	97.9490417	98.09646039	157.7293566	102.8655431	104.2490141	105.4713755	105.5139249	112.3784176	122.744334	123.0894605	123.0050726	158.7972005	158.7506647	159.1312772	159.146734	157.9517569	160.2580256	158.7473836	160.5226421	160.0175621	160.9094525
PEF	32	28.91722229	24.30684546	23.63685511	22.71459865	11.68707041	0	6.768635986	99.48705542	95.13202124	94.95719374	94.3871076	93.80617889	92.56586827	47.89848991	48.50877941	49.01805209	49.4116794	59.23290407	82.36484361	82.25324508	82.35989265	83.58329006	128.8787682	116.6013934	106.5154818	102.9050961	111.8149309	99.24982254	99.3972417	159.0301324	104.1663186	105.5497898	106.7721514	106.8147008	113.6791947	124.0451144	124.3902425	124.3058543	160.097983	160.0514471	160.4320596	160.4475164	159.2525389	161.5588065	160.0481656	161.8234246	161.3183451	162.2102346
PEF	33	29.39581425	25.06190883	24.39039479	23.47814266	12.28829198	6.768635986	0	99.0769462	94.72205528	94.54705029	93.97719863	93.39582222	92.09610786	47.48127307	48.08785747	48.59675	48.96811551	58.81672773	81.94984808	81.83824481	81.94486217	83.16839168	128.4638506	116.1864757	106.1005644	102.4901789	111.4000135	98.83490299	98.98232205	158.6152142	103.7514005	105.1348717	106.3572332	106.3997827	113.2642764	123.6301954	123.9753222	123.8909344	159.6830634	159.6365275	160.0171407	160.0325971	158.8376194	161.1438881	159.6332461	161.4085047	160.9034253	161.7953151
PEF	41	112.8571739	110.2433724	109.5622749	108.7122478	98.20318733	99.48705542	99.0769462	0	10.99448033	8.895424755	13.31426019	12.57081855	113.1052288	54.50983619	55.62754727	56.17348814	62.91262759	52.48017822	57.04509078	56.98852502	57.4508142	57.12963329	102.653857	90.37690251	80.28727936	76.67613288	85.58611829	73.04686669	73.19563621	132.8114889	77.94663881	79.33056316	80.55331125	80.59603408	87.46404513	97.83798222	98.18438275	98.09998006	133.8953092	133.8487855	134.2293143	134.2447779	133.0488804	135.3552065	133.8445773	135.6199313	135.1148762	136.0067944
PEF	42	108.5027823	105.8888756	105.2077787	104.3577477	93.84865003	95.13202124	94.72205528	10.99448033	0	7.068597789	8.049520672	9.560527917	108.7476433	50.18617816	51.30687387	51.8533255	58.58174476	48.23770539	53.11092884	53.05354303	53.51050952	53.21255227	98.73334947	86.45638864	76.36682114	72.7556863	81.66566943	69.12602848	69.27477771	128.8908871	74.0260526	75.40997017	76.63271241	76.67543273	83.5433912	93.91720813	94.26358959	94.17918713	129.9744684	129.9279445	130.3084745	130.3239378	129.1280543	131.4343794	129.9237502	131.6991027	131.1940472	132.085965
PEF	43	108.327167	105.7133889	105.0322915	104.182265	93.67321276	94.95719374	94.54705029	8.895424755	7.068597789	0	8.777044515	7.750254671	108.5759277	49.9729696	51.09005002	51.63588472	58.37740023	47.92488074	52.42941119	52.37300627	52.83633628	52.51062968	98.03552289	85.75856962	75.66893542	72.0577869	80.96777182	68.42859687	68.57737034	128.1931731	73.32831999	74.71224566	75.93499479	75.97771821	82.84573964	93.21970002	93.56610427	93.48170154	129.2770401	129.2305164	129.6110446	129.6265083	128.4306084	130.7369346	129.2263055	131.0016597	130.4966047	131.388523
PEF	44	107.758137	105.1441857	104.463089	103.6130565	93.10394291	94.3871076	93.97719863	13.31426019	8.049520672	8.777044515	0	9.86149516	108.0015784	49.45422013	50.57667496	51.12344508	57.84719647	47.53597185	52.63771836	52.57974198	53.03286838	52.75169339	98.27001712	85.99305172	75.90352458	72.29239802	81.2023795	68.66245698	68.81119156	128.4274867	73.56266337	74.94657606	76.16931414	76.21203258	83.07995302	93.45368322	93.8000509	93.71564859	129.5108953	129.4643712	129.8449021	129.8603654	128.6644912	130.9708164	129.4601869	131.2355384	130.7304827	131.6224002
PEF	45	107.1751852	104.5615663	103.8804677	103.0304472	92.52145117	93.80617889	93.39582222	12.57081855	9.560527917	7.750254671	9.86149516	0	107.4287772	48.77465712	49.88714837	50.43219836	57.18991386	46.60430622	50.63701552	50.58185857	51.05325378	50.69253519	96.22261812	83.94567435	73.85595623	70.24479052	79.15477977	66.6161888	66.76499281	126.38041	71.5155335	72.89946936	74.12222724	74.16495458	81.03305543	91.40719689	91.75362991	91.66922684	127.4646377	127.4181142	127.7986408	127.8141044	126.6181837	128.9245112	127.4138824	129.1892387	128.6841843	129.5761032
WF	51	105.7861262	103.188292	102.507107	101.6576541	91.15021812	92.56586827	92.09610786	113.1052288	108.7476433	108.5759277	108.0015784	107.4287772	0	61.59957963	62.46774835	63.00417055	64.86257433	72.94560098	96.07707987	95.96561018	96.07303074	97.29328589	142.5893825	130.312009	120.2260869	116.6156992	125.5255342	112.9604875	113.1079105	172.7407648	117.8769478	119.2604211	120.482785	120.5253349	127.3898434	137.7557958	138.1009279	138.01654	173.8086825	173.7621467	174.1427588	174.1582157	172.9632344	175.2695034	173.7588614	175.5341204	175.0290404	175.920931
WF	52	61.23812211	58.6291575	57.94803337	57.09818155	46.59075954	47.89848991	47.48127307	54.50983619	50.18617816	49.9729696	49.45422013	48.77465712	61.59957963	0	2.487573932	3.120663958	10.26624242	12.86062285	36.34204328	36.22954601	36.33027178	37.57980744	82.87165667	70.59427515	60.50842226	56.89804862	65.80788084	53.24234843	53.3897466	113.022923	58.15912513	59.54259053	60.76494782	60.80749465	67.67194046	78.03775004	78.38285966	78.29847194	114.0905574	114.0440214	114.424635	114.4400917	113.2451268	115.5513948	114.0407526	115.8160099	115.3109295	116.2028196
WF	53	61.82712495	59.22198896	58.54084288	57.69113009	47.18522168	48.50877941	48.08785747	55.62754727	51.30687387	51.09005002	50.57667496	49.88714837	62.46774835	2.487573932	0	1.780537146	9.414886603	13.94744995	37.31934664	37.20656366	37.30561047	38.56172635	83.85255928	71.57517634	61.48933891	57.87896869	66.78880015	54.22316087	54.3705532	114.0037996	59.14000629	60.52346953	61.74582492	61.78837006	68.65280151	79.01857561	79.36367893	79.27929204	115.0713634	115.0248287	115.4054414	115.4208989	114.2259372	116.5322049	115.0215625	116.7968195	116.291739	117.1836289
WF	54	62.33417753	59.72944401	59.04829566	58.19859746	47.6928502	49.01805209	48.59675	56.17348814	51.8533255	51.63588472	51.12344508	50.43219836	63.00417055	3.120663958	1.780537146	0	9.770670395	14.50050257	37.83462134	37.72175352	37.82031652	39.07828003	84.36882635	72.09144265	62.00560955	58.39524003	67.30507145	54.73940244	54.88679317	114.5200531	59.65626626	61.03972986	62.26208432	62.30463937	69.16905659	79.53482087	79.87993228	79.79552406	115.5876031	115.5410672	115.9216811	115.9371379	114.742178	117.0484455	115.5378035	117.3130602	116.8079798	117.6998689
WF	55	62.60437199	60.02141366	59.34014287	58.4912352	47.9939172	49.4116794	48.96811551	62.91262759	58.58174476	58.37740023	57.84719647	57.18991386	64.86257433	10.26624242	9.414886603	9.770670395	0	21.66455479	44.9525729	44.84011687	44.94128697	46.18816761	91.48031192	79.20293105	69.11707269	65.50669781	74.41653029	61.85104161	61.9984416	121.6315874	66.76778794	68.15125354	69.37361069	69.41615783	76.28060635	86.64642208	86.99153272	86.90714496	122.6992329	122.6526969	123.0333104	123.0487672	121.8538016	124.1600695	122.6494274	124.4246847	123.9196044	124.8114944
WF	61	72.57630962	69.9668144	69.28569281	68.43581559	57.92825198	59.23290407	58.81672773	52.48017822	48.23770539	47.92488074	47.53597185	46.60430622	72.94560098	12.86062285	13.94744995	14.50050257	21.66455479	0	32.08301901	31.970117	32.0664235	33.34274989	78.63113257	66.35374347	56.2679569	52.657597	61.56742628	49.00141496	49.14879052	108.7822893	53.91850876	55.30196795	56.52432049	56.56686473	63.43125788	73.79694743	74.14203802	74.05765047	109.8496882	109.803152	110.1837669	110.1992235	109.0042723	111.3105394	109.7998971	111.5751529	111.0700721	111.9619618
WF	71	95.7126327	93.10253598	92.42141762	91.57152487	81.06379445	82.36484361	81.94984808	57.04509078	53.11092884	52.42941119	52.63771836	50.63701552	96.07707987	36.34204328	37.31934664	37.83462134	44.9525729	32.08301901	0	1.270468815	2.440839799	5.137829713	50.19884105	37.92104893	27.83859522	24.22895477	33.13858967	20.54342861	20.69017157	80.34514207	25.48187993	26.86552588	28.08826004	28.13076319	34.99521172	45.36102377	45.70614534	45.62175796	81.41387345	81.36733702	81.74795044	81.7634069	80.56843777	82.87470599	81.36406334	83.13932157	82.63424132	83.52613152
WF	72	95.6010112	92.99091751	92.30979921	91.45990651	80.95217774	82.25324508	81.83824481	56.98852502	53.05354303	52.37300627	52.57974198	50.58185857	95.96561018	36.22954601	37.20656366	37.72175352	44.84011687	31.970117	1.270468815	0	2.068974937	5.123672182	50.09722884	37.81931676	27.73788757	24.12846236	33.03805043	20.43495718	20.58139985	80.2418919	25.37886544	26.76245914	27.98517618	28.02764543	34.89151608	45.25601044	45.60092398	45.51653917	81.30813159	81.26159371	81.6422208	81.65767579	80.4628577	82.76911648	81.25847238	83.03371444	82.52863012	83.42051576
WF	73	95.70750745	93.09744035	92.41632205	91.56643009	81.05871153	82.35989265	81.94486217	57.4508142	53.51050952	52.83633628	53.03286838	51.05325378	96.07303074	36.33027178	37.30561047	37.82031652	44.94128697	32.0664235	2.440839799	2.068974937	0	6.278515481	51.08762026	38.80946534	28.73030495	25.12132371	34.03085343	21.41483176	21.56002805	81.22798582	26.3658579	27.74885451	28.97094205	29.01324308	35.87322462	46.22885487	46.5723548	46.48798668	82.27602929	82.22947805	82.6101981	82.62564582	81.4318458	83.73804122	82.22738326	84.00251928	83.49740733	84.38926218
WF	81	96.93154712	94.32136913	93.64025131	92.79035566	82.28259524	83.58329006	83.16839168	57.12963329	53.21255227	52.51062968	52.75169339	50.69253519	97.29328589	37.57980744	38.56172635	39.07828003	46.18816761	33.34274989	5.137829713	5.123672182	6.278515481	0	47.5953286	35.31912465	25.22266321	21.61014905	30.52032119	18.02704769	18.17907289	77.76536769	22.89814535	24.28339159	25.50744035	25.55058117	32.42776396	42.82260551	43.17233401	43.08789306	78.89158087	78.8450885	79.22539891	79.2408796	78.04258222	80.34905793	78.8384622	80.61406507	80.10907497	81.00106579
PEF	91	142.2269166	139.6167592	138.9356412	138.0857464	127.5779945	128.8787682	128.4638506	102.653857	98.73334947	98.03552289	98.27001712	96.22261812	142.5893825	82.87165667	83.85255928	84.36882635	91.48031192	78.63113257	50.19884105	50.09722884	51.08762026	47.5953286	0	28.07649995	32.8062403	31.04828522	41.10902876	34.27581208	34.52144968	88.74998171	33.59428124	34.76906046	35.41863719	35.56862176	42.54825285	53.27991548	53.67006875	53.58485419	89.50459674	89.45853034	89.8355263	89.85127152	88.61477574	90.9236315	89.41373915	91.19313643	90.68899819	91.58218997
PEF	101	129.9495416	127.3393842	126.6582663	125.8083714	115.3006196	116.6013934	116.1864757	90.37690251	86.45638864	85.75856962	85.99305172	83.94567435	130.312009	70.59427515	71.57517634	72.09144265	79.20293105	66.35374347	37.92104893	37.81931676	38.80946534	35.31912465	28.07649995	0	21.14338242	19.16631784	29.0515609	21.96351845	22.20938337	76.29439262	21.12748531	22.29655995	22.93893652	23.08853104	30.07346717	40.81072892	41.20158979	41.11637509	77.03802658	76.99203748	77.3687942	77.38454245	76.14754767	78.45643496	76.94637939	78.72599688	78.22205519	79.11521618
PEF	111	119.8636317	117.2534741	116.5723561	115.7224612	105.2147093	106.5154818	106.1005644	80.28727936	76.36682114	75.66893542	75.90352458	73.85595623	120.2260869	60.50842226	61.48933891	62.00560955	69.11707269	56.2679569	27.83859522	27.73788757	28.73030495	25.22266321	32.8062403	21.14338242	0	5.956245262	17.12603671	12.16307579	12.407341	67.90849201	12.86488447	14.17915464	15.21989873	15.29653664	22.29074287	32.96724702	33.35712367	33.27210712	69.18069193	69.13461378	69.51203366	69.52773764	68.29778715	70.60623522	69.09608121	70.87496744	70.37083484	71.26378271
PEF	112	116.2532462	113.6430885	112.9619707	112.1120758	101.6043238	102.9050961	102.4901789	76.67613288	72.7556863	72.0577869	72.29239802	70.24479052	116.6156992	56.89804862	57.87896869	58.39524003	65.50669781	52.657597	24.22895477	24.12846236	25.12132371	21.61014905	31.04828522	19.16631784	5.956245262	0	13.25251367	8.614481105	8.858370515	64.61058204	9.586934289	10.91833171	12.00248215	12.07186155	19.0644856	29.73112167	30.1203966	30.03540308	65.94138005	65.8952853	66.27280815	66.28850416	65.05964326	67.36802274	65.85784855	67.6366235	67.13246527	68.02537692
PEF	113	125.1630807	122.5529233	121.8718054	121.0219105	110.5141579	111.8149309	111.4000135	85.58611829	81.66566943	80.96777182	81.2023795	79.15477977	125.5255342	65.80788084	66.78880015	67.30507145	74.41653029	61.56742628	33.13858967	33.03805043	34.03085343	30.52032119	41.10902876	29.0515609	17.12603671	13.25251367	0	17.50901563	17.75298114	73.53209562	18.51206723	19.85107416	20.95731736	21.02242875	28.01665653	38.68165049	39.07113272	38.98615101	74.89204742	74.84595211	75.22349355	75.23918908	74.01053493	76.31890216	74.80873011	76.58748185	76.083314	76.97622268
PEF	121	112.5979609	109.9878056	109.3066878	108.4567929	97.9490417	99.24982254	98.83490299	73.04686669	69.12602848	68.42859687	68.66245698	66.6161888	112.9604875	53.24234843	54.22316087	54.73940244	61.85104161	49.00141496	20.54342861	20.43495718	21.41483176	18.02704769	34.27581208	21.96351845	12.16307579	8.614481105	17.50901563	0	1.382825507	64.02493754	9.190579786	10.60114156	11.87026916	11.91112484	18.83588727	29.33902065	29.70694913	29.62232529	65.47114116	65.4248143	65.80397527	65.81954707	64.60858801	66.91585258	65.40543354	67.18234962	66.67770249	67.57007611
PEF	122	112.7453797	110.1352243	109.4541063	108.6042115	98.09646039	99.3972417	98.98232205	73.19563621	69.27477771	68.57737034	68.81119156	66.76499281	113.1079105	53.3897466	54.3705532	54.88679317	61.9984416	49.14879052	20.69017157	20.58139985	21.56002805	18.17907289	34.52144968	22.20938337	12.407341	8.858370515	17.75298114	1.382825507	0	64.26892883	9.438060385	10.84764637	12.11552192	12.15623876	19.07639026	29.5689884	29.93526567	29.85066534	65.6954456	65.64910338	66.02837165	66.04393512	64.8341533	67.14134459	65.63090898	67.40770296	66.90302395	67.79536196
PEF	131	172.3782775	169.768121	169.087003	168.2371082	157.7293566	159.0301324	158.6152142	132.8114889	128.8908871	128.1931731	128.4274867	126.38041	172.7407648	113.022923	114.0037996	114.5200531	121.6315874	108.7822893	80.34514207	80.2418919	81.22798582	77.76536769	88.74998171	76.29439262	67.90849201	64.61058204	73.53209562	64.02493754	64.26892883	0	57.86675771	59.44500586	62.61554777	62.53513763	69.44088663	80.10089236	80.53279423	80.44789566	116.4198207	116.3738507	116.750583	116.7663652	115.5281059	117.8370705	116.3270321	118.1067783	117.6028703	118.4960691
PEF	141	117.5144648	114.9043075	114.2231896	113.3732948	102.8655431	104.1663186	103.7514005	77.94663881	74.0260526	73.32831999	73.56266337	71.5155335	117.8769478	58.15912513	59.14000629	59.65626626	66.76778794	53.91850876	25.48187993	25.37886544	26.3658579	22.89814535	33.59428124	21.12748531	12.86488447	9.586934289	18.51206723	9.190579786	9.438060385	57.86675771	0	3.927354697	7.036741998	6.945216756	13.88169484	24.59864583	25.03968988	24.95464152	60.94709169	60.90120096	61.27740357	61.29322728	60.04915083	62.35847757	60.84852061	62.62887019	62.1251199	63.01849439
PEF	142	118.8979346	116.2877785	115.6066606	114.7567657	104.2490141	105.5497898	105.1348717	79.33056316	75.40997017	74.71224566	74.94657606	72.89946936	119.2604211	59.54259053	60.52346953	61.03972986	68.15125354	55.30196795	26.86552588	26.76245914	27.74885451	24.28339159	34.76906046	22.29655995	14.17915464	10.91833171	19.85107416	10.60114156	10.84764637	59.44500586	3.927354697	0	7.080784534	6.903675379	13.61629307	24.22917532	24.70368337	24.61877927	60.65185074	60.60599764	60.98197202	60.99783417	59.7506082	62.06013053	60.55021687	62.33089163	61.82722621	62.72069565
PEF	151	120.1202966	117.5101399	116.8290219	115.9791271	105.4713755	106.7721514	106.3572332	80.55331125	76.63271241	75.93499479	76.16931414	74.12222724	120.482785	60.76494782	61.74582492	62.26208432	69.37361069	56.52432049	28.08826004	27.98517618	28.97094205	25.50744035	35.41863719	22.93893652	15.21989873	12.00248215	20.95731736	11.87026916	12.11552192	62.61554777	7.036741998	7.080784534	0	4.046524503	12.20072883	23.48271455	23.86518233	23.7792045	59.74921219	59.70355881	60.07792482	60.09383449	58.83144496	61.14191583	59.63221491	61.41446824	60.91121488	61.80514412
PEF	152	120.1628461	117.5526893	116.8715713	116.0216765	105.5139249	106.8147008	106.3997827	80.59603408	76.67543273	75.97771821	76.21203258	74.16495458	120.5253349	60.80749465	61.78837006	62.30463937	69.41615783	56.56686473	28.13076319	28.02764543	29.01324308	25.55058117	35.56862176	23.08853104	15.29653664	12.07186155	21.02242875	11.91112484	12.15623876	62.53513763	6.945216756	6.903675379	4.046524503	0	11.60214115	23.13647722	23.52488609	23.43899806	59.42860643	59.38294821	59.7573866	59.77330351	58.51125752	60.82170641	59.31200051	61.09421729	60.59095427	61.48487326
PEF	161	127.0273381	124.4171817	123.7360638	122.8861689	112.3784176	113.6791947	113.2642764	87.46404513	83.5433912	82.84573964	83.07995302	81.03305543	127.3898434	67.67194046	68.65280151	69.16905659	76.28060635	63.43125788	34.99521172	34.89151608	35.87322462	32.42776396	42.54825285	30.07346717	22.29074287	19.0644856	28.01665653	18.83588727	19.07639026	69.44088663	13.88169484	13.61629307	12.20072883	11.60214115	0	20.19986164	20.40376656	20.3157155	56.31894709	56.27382317	56.6443019	56.6604411	55.35765647	57.6706485	56.16151195	57.94796054	57.44580282	58.34095464
PEF	171	137.3932525	134.7830976	134.1019796	133.2520848	122.744334	124.0451144	123.6301954	97.83798222	93.91720813	93.21970002	93.45368322	91.40719689	137.7557958	78.03775004	79.01857561	79.53482087	86.64642208	73.79694743	45.36102377	45.25601044	46.22885487	42.82260551	53.27991548	40.81072892	32.96724702	29.73112167	38.68165049	29.33902065	29.5689884	80.10089236	24.59864583	24.22917532	23.48271455	23.13647722	20.19986164	0	9.270204896	9.217663008	48.11665085	48.06870754	48.46569	48.48226635	47.3920261	49.69165206	48.17951463	49.9437316	49.43577435	50.32445763
PEF	181	137.7383788	135.1282241	134.4471061	133.5972113	123.0894605	124.3902425	123.9753222	98.18438275	94.26358959	93.56610427	93.8000509	91.75362991	138.1009279	78.38285966	79.36367893	79.87993228	86.99153272	74.14203802	45.70614534	45.60092398	46.5723548	43.17233401	53.67006875	41.20158979	33.35712367	30.1203966	39.07113272	29.70694913	29.93526567	80.53279423	25.03968988	24.70368337	23.86518233	23.52488609	20.40376656	9.270204896	0	2.057383436	44.61422766	44.562715	44.99292058	45.00995545	44.18890907	46.47160546	44.95567307	46.69174401	46.17644404	47.05693715
PEF	182	137.6539911	135.0438361	134.3627182	133.5128234	123.0050726	124.3058543	123.8909344	98.09998006	94.17918713	93.48170154	93.71564859	91.66922684	138.01654	78.29847194	79.27929204	79.79552406	86.90714496	74.05765047	45.62175796	45.51653917	46.48798668	43.08789306	53.58485419	41.11637509	33.27210712	30.03540308	38.98615101	29.62232529	29.85066534	80.44789566	24.95464152	24.61877927	23.7792045	23.43899806	20.3157155	9.217663008	2.057383436	0	44.21051451	44.15839338	44.59443017	44.61158986	43.83639374	46.11620337	44.59962391	46.33089642	45.81434483	46.69344197
PEF	191	173.4461185	170.8359639	170.1548459	169.3049512	158.7972005	160.097983	159.6830634	133.8953092	129.9744684	129.2770401	129.5108953	127.4646377	173.8086825	114.0905574	115.0713634	115.5876031	122.6992329	109.8496882	81.41387345	81.30813159	82.27602929	78.89158087	89.50459674	77.03802658	69.18069193	65.94138005	74.89204742	65.47114116	65.6954456	116.4198207	60.94709169	60.65185074	59.74921219	59.42860643	56.31894709	48.11665085	44.61422766	44.21051451	0	1.632856515	4.892699269	5.3093898	16.14880398	17.66234409	15.97325275	16.43672201	15.59079121	16.10339403
PEF	192	173.3995827	170.7894281	170.1083101	169.2584156	158.7506647	160.0514471	159.6365275	133.8487855	129.9279445	129.2305164	129.4643712	127.4181142	173.7621467	114.0440214	115.0248287	115.5410672	122.6526969	109.803152	81.36733702	81.26159371	82.22947805	78.8450885	89.45853034	76.99203748	69.13461378	65.8952853	74.84595211	65.4248143	65.64910338	116.3738507	60.90120096	60.60599764	59.70355881	59.38294821	56.27382317	48.06870754	44.562715	44.15839338	1.632856515	0	4.832346363	5.251925354	16.17891731	17.69112723	16.00184053	16.46239673	15.61554738	16.12701411
PEF	193	173.7801952	171.1700406	170.4889226	169.6390278	159.1312772	160.4320596	160.0171407	134.2293143	130.3084745	129.6110446	129.8449021	127.7986408	174.1427588	114.424635	115.4054414	115.9216811	123.0333104	110.1837669	81.74795044	81.6422208	82.6101981	79.22539891	89.8355263	77.3687942	69.51203366	66.27280815	75.22349355	65.80397527	66.02837165	116.750583	61.27740357	60.98197202	60.07792482	59.7573866	56.6443019	48.46569	44.99292058	44.59443017	4.892699269	4.832346363	0	3.199316421	15.69428259	17.16336935	15.46596755	15.84470384	14.97422844	15.45787716
PEF	194	173.795652	171.1854974	170.5043794	169.6544847	159.146734	160.4475164	160.0325971	134.2447779	130.3239378	129.6265083	129.8603654	127.8141044	174.1582157	114.4400917	115.4208989	115.9371379	123.0487672	110.1992235	81.7634069	81.65767579	82.62564582	79.2408796	89.85127152	77.38454245	69.52773764	66.28850416	75.23918908	65.81954707	66.04393512	116.7663652	61.29322728	60.99783417	60.09383449	59.77330351	56.6604411	48.48226635	45.00995545	44.61158986	5.3093898	5.251925354	3.199316421	0	15.66289604	17.11508159	15.41484448	15.75552472	14.87293786	15.34157284
PEF	201	172.6006751	169.9905203	169.3094023	168.4595082	157.9517569	159.2525389	158.8376194	133.0488804	129.1280543	128.4306084	128.6644912	126.6181837	172.9632344	113.2451268	114.2259372	114.742178	121.8538016	109.0042723	80.56843777	80.4628577	81.4318458	78.04258222	88.61477574	76.14754767	68.29778715	65.05964326	74.01053493	64.60858801	64.8341533	115.5281059	60.04915083	59.7506082	58.83144496	58.51125752	55.35765647	47.3920261	44.18890907	43.83639374	16.14880398	16.17891731	15.69428259	15.66289604	0	7.235262043	5.778406968	8.922759753	8.746552023	9.99375094
PEF	202	174.9069437	172.296789	171.6156711	170.7657763	160.2580256	161.5588065	161.1438881	135.3552065	131.4343794	130.7369346	130.9708164	128.9245112	175.2695034	115.5513948	116.5322049	117.0484455	124.1600695	111.3105394	82.87470599	82.76911648	83.73804122	80.34905793	90.9236315	78.45643496	70.60623522	67.36802274	76.31890216	66.91585258	67.14134459	117.8370705	62.35847757	62.06013053	61.14191583	60.82170641	57.6706485	49.69165206	46.47160546	46.11620337	17.66234409	17.69112723	17.16336935	17.11508159	7.235262043	0	5.296257091	8.932533473	8.877054061	10.24882849
PEF	203	173.3963017	170.786147	170.1050291	169.2551343	158.7473836	160.0481656	159.6332461	133.8445773	129.9237502	129.2263055	129.4601869	127.4138824	173.7588614	114.0407526	115.0215625	115.5378035	122.6494274	109.7998971	81.36406334	81.25847238	82.22738326	78.8384622	89.41373915	76.94637939	69.09608121	65.85784855	74.80873011	65.40543354	65.63090898	116.3270321	60.84852061	60.55021687	59.63221491	59.31200051	56.16151195	48.17951463	44.95567307	44.59962391	15.97325275	16.00184053	15.46596755	15.41484448	5.778406968	5.296257091	0	6.992446107	6.963485926	8.35454578
PEF	211	175.1715602	172.5614055	171.8802876	171.0303928	160.5226421	161.8234246	161.4085047	135.6199313	131.6991027	131.0016597	131.2355384	129.1892387	175.5341204	115.8160099	116.7968195	117.3130602	124.4246847	111.5751529	83.13932157	83.03371444	84.00251928	80.61406507	91.19313643	78.72599688	70.87496744	67.6366235	76.58748185	67.18234962	67.40770296	118.1067783	62.62887019	62.33089163	61.41446824	61.09421729	57.94796054	49.9437316	46.69174401	46.33089642	16.43672201	16.46239673	15.84470384	15.75552472	8.922759753	8.932533473	6.992446107	0	3.976937674	5.735952171
PEF	212	174.6664802	172.0563255	171.3752075	170.5253157	160.0175621	161.3183451	160.9034253	135.1148762	131.1940472	130.4966047	130.7304827	128.6841843	175.0290404	115.3109295	116.291739	116.8079798	123.9196044	111.0700721	82.63424132	82.52863012	83.49740733	80.10907497	90.68899819	78.22205519	70.37083484	67.13246527	76.083314	66.67770249	66.90302395	117.6028703	62.1251199	61.82722621	60.91121488	60.59095427	57.44580282	49.43577435	46.17644404	45.81434483	15.59079121	15.61554738	14.97422844	14.87293786	8.746552023	8.877054061	6.963485926	3.976937674	0	3.838044886
PEF	221	175.5583706	172.9482159	172.267098	171.4172033	160.9094525	162.2102346	161.7953151	136.0067944	132.085965	131.388523	131.6224002	129.5761032	175.920931	116.2028196	117.1836289	117.6998689	124.8114944	111.9619618	83.52613152	83.42051576	84.38926218	81.00106579	91.58218997	79.11521618	71.26378271	68.02537692	76.97622268	67.57007611	67.79536196	118.4960691	63.01849439	62.72069565	61.80514412	61.48487326	58.34095464	50.32445763	47.05693715	46.69344197	16.10339403	16.12701411	15.45787716	15.34157284	9.99375094	10.24882849	8.35454578	5.735952171	3.838044886	0
PEF	231	176.9661618	174.3560071	173.6748891	172.8249944	162.3172437	163.6180272	163.2031063	137.414635	133.4938051	132.7963639	133.0302396	130.9839453	177.3287224	117.6106101	118.5914193	119.1076596	126.219285	113.3697516	84.93392227	84.8282984	85.79698995	82.40903587	92.99235432	80.52527165	72.67345846	69.43499303	78.38582982	68.97872843	69.20395085	119.906192	64.42893081	64.13130136	63.21656841	62.89627861	59.75455704	51.72655762	48.44447168	48.07849442	16.84184393	16.86287097	16.13594754	15.9841801	11.97175693	12.3493338	10.47485334	8.211488556	6.424271439	5.743182888
PEF	241	177.3095988	174.6994442	174.0183262	173.168431	162.6606808	163.9614618	163.5465438	137.7580702	133.8372402	133.139799	133.3736748	131.3273803	177.6721595	117.9540472	118.9348564	119.4510957	126.5627221	113.7131887	85.27735937	85.17173589	86.14042955	82.75246581	93.33570227	80.86861836	73.01682035	69.77835736	78.72919323	69.32213116	69.54735611	120.2495362	64.77226243	64.47462632	63.55986027	63.23957142	60.09776186	52.07023039	48.78873652	48.42286037	17.21318837	17.2342985	16.50949472	16.35875325	12.29106945	12.66222588	10.7868742	8.507541731	6.709827595	6.038566466
PEF	251	176.5239897	173.9138351	173.2327171	172.3828223	161.8750719	163.1758548	162.7609342	136.9724005	133.0515713	132.354129	132.5880066	130.541709	176.8865501	117.1684389	118.1492484	118.665489	125.7771137	112.9275813	84.49175076	84.38613714	85.35489791	81.96663788	92.54751176	80.08023993	72.22890627	68.99051736	77.9413646	68.53546879	68.76077133	119.4610751	63.98341799	63.68557482	62.7698077	62.44954161	59.30504485	51.29158298	48.02790489	47.6650647	17.24757116	17.27165781	16.61461437	16.50434961	10.78555072	10.96609489	9.066108447	6.365479464	4.234078149	4.984115448
PEF	261	185.8631584	183.2530037	182.5718858	181.721991	171.2142402	172.5150213	172.1001028	146.3115806	142.3907512	141.6933092	141.9271864	139.8808894	186.2257188	126.5076074	127.4884168	128.0046432	135.1162823	122.2667496	93.83091937	93.72530384	94.69405205	91.30584774	101.8870406	89.41992995	81.56850893	78.33010743	87.28095118	77.87483577	78.1001237	128.8007807	73.32319582	73.0253916	72.10981308	71.78954269	68.64555166	60.62943851	57.36240296	56.99899058	26.43186314	26.45542051	25.78604248	25.66863837	20.26345846	20.48436463	18.59025554	15.97878964	13.96266193	14.08873819
PEF	262	210.2125452	207.6023905	206.9212725	206.0713828	195.5636273	196.8644091	196.4494896	170.6609675	166.7401382	166.0426961	166.2765734	164.2302763	210.5751055	150.8569941	151.8378035	152.3540462	159.465669	146.6161364	118.1803061	118.0746906	119.0434382	115.6552352	126.2364355	113.7693252	105.9179028	102.6795001	111.6303447	102.2242258	102.4495134	153.1501762	97.67259246	97.37478885	96.45921341	96.13894293	92.99496069	84.97880397	81.71171396	81.3482923	50.77873667	50.80228164	50.13270941	50.01519166	44.6151098	44.83672591	42.94267959	40.33233851	38.31743987	38.4341376
PEF	263	185.6578416	183.0476869	182.3665689	181.5166742	171.0089235	172.3097042	171.8947861	146.1062645	142.1854352	141.4879931	141.7218703	139.6755737	186.020402	126.3022905	127.2830999	127.7993355	134.9109654	122.0614328	93.6256025	93.51998688	94.4887342	91.10053369	101.6816601	89.21464822	81.3632213	78.12481798	87.07566144	77.66953229	77.89481923	128.5955	73.11791998	72.82011839	71.90455415	71.58428185	68.44032535	60.4240333	57.15677174	56.79332091	26.21611864	26.23964095	25.56944082	25.45156396	20.06753682	20.29138653	18.39753922	15.79074284	13.77971277	13.86694756
PEF	271	189.664593	187.0544384	186.3733204	185.5234257	175.0156749	176.316457	175.9015375	150.1130203	146.1921908	145.4947489	145.7286259	143.6823292	190.0271534	130.3090419	131.2898513	131.8060801	138.9177168	126.0681841	97.63235392	97.52673759	98.49548007	95.10730069	105.6887034	93.22159533	85.3701356	82.13172724	91.08257072	81.67635815	81.90163961	132.602453	77.12489998	76.82711302	75.91161793	75.59134563	72.44757899	64.43029189	61.16177041	60.79810479	30.16471917	30.18804641	29.51326448	29.3927568	24.12670555	24.36701918	22.47463106	19.89379948	17.9113119	17.77968009
PEF	272	182.8326597	180.2225051	179.5413871	178.6914995	168.1837416	169.4845237	169.0696042	143.2810854	139.360256	138.662814	138.8966911	136.8503943	183.1952201	123.4771086	124.457918	124.9741584	132.0857835	119.2362509	90.80042045	90.69480453	91.66354888	88.2753617	98.8566997	86.38959145	78.53814302	75.29973437	84.25058079	74.84439796	75.0696814	125.7704469	70.29288414	69.99509189	69.07957127	68.75929953	65.61546432	57.59853657	54.33047013	53.9668821	23.35378816	23.37718549	22.70405546	22.58449473	17.27582084	17.51014593	15.61723456	13.02709057	11.03420978	10.98346414
PEF	281	192.3458527	189.7356979	189.0545799	188.2046851	177.6969344	178.9977161	178.5827967	152.7932777	148.8724633	148.1750034	148.4089088	146.3625611	192.7084088	132.9903147	133.9711285	134.487361	141.5989888	128.7494719	100.313622	100.2081697	101.1780215	97.78494444	108.3246709	95.85702098	88.01328472	84.77606646	93.72713976	84.34021665	84.5667803	135.2366958	79.75281117	79.45170878	78.51925926	78.19949641	75.0114875	67.23643713	64.26480469	63.95159455	46.85530429	46.87948725	46.63064415	46.64537286	40.07714852	42.71344598	41.28246449	43.62055173	43.26220822	44.3177455
[truncated: 9 more columns]
