# Supplementary material for: Ecological connectivity assessment in a strongly structured fire salamander (Salamandra salamandra) population
Source: Ecol Evol. 2015 Jul 27;5(16):3472–85. doi: 10.1002/ece3.1617 (PMC4569041; doi:10.1002/ece3.1617)
Supplement: Supplementary file 6 — Table S5. Distance matrices between populations: Ecological distance matrix with barriers. [file ece30005-3472-sd6.csv]

		PEF	PEF	PEF	PEF	PEF	PEF	PEF	PEF	PEF	PEF	PEF	PEF	WF	WF	WF	WF	WF	WF	WF	WF	WF	WF	PEF	PEF	PEF	PEF	PEF	PEF	PEF	PEF	PEF	PEF	PEF	PEF	PEF	PEF	PEF	PEF	PEF	PEF	PEF	PEF	PEF	PEF	PEF	PEF	PEF	PEF
		11	21	22	23	31	32	33	41	42	43	44	45	51	52	53	54	55	61	71	72	73	81	91	101	111	112	113	121	122	131	141	142	151	152	161	171	181	182	191	192	193	194	201	202	203	211	212	221
PEF	11	0	89.93691293	87.3388973	88.13097619	101.8272464	114.6514867	116.2595905	456.8540916	453.5460709	451.8201497	453.1025875	448.8167335	270.7455518	237.1588834	237.7969355	238.2402164	236.3117179	275.2931849	352.8833592	352.7802009	352.9362633	355.7600481	434.3640142	420.5940523	410.0586292	406.3949681	1230.96414	403.8274438	404.0924057	944.0342971	408.4689491	410.0094871	410.8506043	410.9252436	418.7641124	438.1521381	438.5478398	438.5949729	491.5239143	491.5035331	491.993525	492.1954125	488.2793642	490.7473041	489.5285843	491.7331059	491.5397189	492.8200114
PEF	21	89.93691293	0	5.083103771	5.754100951	28.22777174	41.94461606	44.03279042	387.2183944	383.9123547	382.1841421	383.4688664	379.182509	201.1121534	167.5243026	168.1638416	168.6072019	166.6824319	205.6601323	283.2492911	283.1461271	283.3041054	286.1259731	364.7313298	350.9608277	340.4245543	336.7622966	1161.330353	334.1945273	334.45725	874.3990791	338.8361513	340.3740958	341.2152482	341.2898969	349.131275	368.5180632	368.9123847	368.9613683	421.8898395	421.8694583	422.3594666	422.5613376	418.6452917	421.113371	419.8945095	422.099031	421.9056442	423.1859365
PEF	22	87.3388973	5.083103771	0	3.385489378	26.06497456	39.77935974	41.86621607	385.0446849	381.7386451	380.0104324	381.2951569	377.0087995	198.9384423	165.3505922	165.9901303	166.4334905	164.5087097	203.4864222	281.0755816	280.9724179	281.1303959	283.9522628	362.5576195	348.7871179	338.2508442	334.5885863	1159.156643	332.0208173	332.2835397	872.2253692	336.6624396	338.2003867	339.041538	339.1161872	346.957565	366.3443532	366.7386747	366.7876583	419.7161296	419.6957482	420.1857567	420.3876277	416.4715818	418.939661	417.7207996	419.925321	419.7319348	421.0122265
PEF	23	88.13097619	5.754100951	3.385489378	0	24.57708087	38.30483487	40.39886888	383.6161534	380.3101137	378.581901	379.8666253	375.5802679	197.5099192	163.9220646	164.5616072	165.0049679	163.0802458	202.0578935	279.6470519	279.543888	279.7018663	282.5237339	361.1290907	347.3585886	336.8223152	333.1600574	1157.728113	330.5922882	330.8550106	870.79684	335.2339122	336.7718567	337.613009	337.6876578	345.529036	364.9158241	365.3101456	365.3591291	418.2876004	418.2672191	418.7572273	418.9590985	415.0430525	417.511132	416.2922702	418.4967919	418.3034051	419.5836976
PEF	31	101.8272464	28.22777174	26.06497456	24.57708087	0	20.37786635	22.22772239	366.5972717	363.2912312	361.5630195	362.8477427	358.5613875	180.4906944	146.9032739	147.5429438	147.9863163	146.0631822	185.0390816	262.6282286	262.5250668	262.6830446	265.5049142	344.1102689	330.3397674	319.8034932	316.1412355	1140.709291	313.5734638	313.8361889	853.778018	318.2150918	319.7530366	320.594187	320.6688375	328.5102118	347.8970033	348.2913222	348.3403062	401.2687783	401.2483975	401.7384054	401.9402789	398.0242309	400.4923098	399.2734483	401.4779699	401.2845831	402.5648761
PEF	32	114.6514867	41.94461606	39.77935974	38.30483487	20.37786635	0	13.20533533	368.431484	365.1254267	363.3972262	364.6819346	360.3956063	182.3409223	148.7386654	149.3797083	149.8231693	147.9174994	186.8742097	264.4632112	264.3600478	264.5180275	267.3398861	345.9452322	332.1747439	321.6384693	317.9762115	1142.544268	315.4084427	315.6711668	855.6130029	320.0500663	321.5880109	322.4291411	322.5038078	330.345194	349.7319783	350.1262999	350.1752834	403.1037546	403.0833734	403.5733817	403.7752309	399.8592068	402.3272906	401.1084262	403.3129461	403.1195595	404.3998516
PEF	33	116.2595905	44.03279042	41.86621607	40.39886888	22.22772239	13.20533533	0	365.0706638	361.7646177	360.0364129	361.3211268	357.0347888	178.9605617	145.3774014	146.0180957	146.4615636	144.551442	183.5130354	261.1021025	260.9989387	261.1569183	263.9787797	342.5841377	328.8136354	318.2773622	314.6151046	1139.183161	312.0473355	312.3100583	852.251887	316.6889592	318.2269037	319.0680561	319.1427048	326.9840831	346.3708712	346.7651927	346.8141762	399.7426474	399.7222662	400.2122746	400.4141456	396.4980997	398.9661792	397.7473174	399.951839	399.7584522	401.0387445
PEF	41	456.8540916	387.2183944	385.0446849	383.6161534	366.5972717	368.431484	365.0706638	0	12.35410636	9.708201143	14.45652994	13.75841911	304.1386627	222.4930514	224.3846307	224.9515739	246.6909898	198.5486323	203.65396	203.6692071	204.4411917	204.1875348	283.3692806	269.5992136	259.0587222	255.3955592	1079.96379	252.9453572	253.2090119	793.0427676	257.4794429	259.0176758	259.8591986	259.9340016	267.7788759	287.1748201	287.5713455	287.6203461	340.5556993	340.5353336	341.0252218	341.2271042	337.3093486	339.7774825	338.558634	340.7632322	340.5698628	341.8501776
PEF	42	453.5460709	383.9123547	381.7386451	380.3101137	363.2912312	365.1254267	361.7646177	12.35410636	0	8.487488134	8.735605468	11.25766535	300.831401	219.1980395	221.0899356	221.656899	243.3916337	195.3309325	200.5556906	200.5707449	201.3417287	201.0930988	280.2739031	266.5038355	255.9633509	252.3001894	1076.86842	249.8497954	250.1134483	789.9473807	254.3840567	255.9222891	256.7638114	256.8386141	264.6834827	284.0794119	284.4759337	284.5249342	337.4602763	337.4399105	337.9297989	338.1316812	334.2139284	336.6820622	335.4632138	337.6678118	337.4744424	338.7547573
PEF	43	451.8201497	382.1841421	380.0104324	378.581901	361.5630195	363.3972262	360.0364129	9.708201143	8.487488134	0	9.738065092	8.529667763	299.1046932	217.4562445	219.3477511	219.91469	241.6551897	193.493936	198.5727377	198.5880276	199.3602336	199.1054667	278.2874205	264.5173537	253.9768607	250.3136973	1074.881928	247.863538	248.1271929	787.9609095	252.3975847	253.9358177	254.7773407	254.8521436	262.6970192	282.0929668	282.489493	282.5384935	335.4738493	335.4534835	335.9433717	336.1452537	332.2274979	334.6956318	333.4767825	335.6813815	335.4880121	336.7683271
PEF	44	453.1025875	383.4688664	381.2951569	379.8666253	362.8477427	364.6819346	361.3211268	14.45652994	8.735605468	9.738065092	0	11.29307907	300.3874323	218.7588747	220.650906	221.2178783	242.9507725	194.9224912	200.2043389	200.2193014	200.9898082	200.743579	279.9239342	266.1538662	255.6133849	251.9502241	1076.518454	249.4997382	249.7633905	789.5974073	254.0340836	255.5723158	256.4138377	256.4886403	264.3335062	283.7294284	284.1259484	284.1749489	337.1102856	337.0899198	337.5798083	337.7816906	333.8639391	336.3320729	335.1132236	337.3178224	337.124453	338.4047678
PEF	45	448.8167335	379.182509	377.0087995	375.5802679	358.5613875	360.3956063	357.0347888	13.75841911	11.25766535	8.529667763	11.29307907	0	296.1047945	214.4389586	216.3300016	216.8969237	238.6440687	190.3667875	195.2774604	195.2930141	196.0666216	195.8048458	274.9881092	261.2180477	250.6775419	247.0143797	1071.582611	244.5644881	244.8281452	784.6616156	249.09829	250.6365235	251.4780473	251.5528507	259.3977342	278.7937027	279.1902338	279.2392345	332.1746054	332.1542402	332.6441281	332.8460099	328.9282503	331.3963844	330.177536	332.3821344	332.188765	333.46908
WF	51	270.7455518	201.1121534	198.9384423	197.5099192	180.4906944	182.3409223	178.9605617	304.1386627	300.831401	299.1046932	300.3874323	296.1047945	0	84.60450494	85.55458462	86.0267922	88.13153422	122.701524	200.2745843	200.1714621	200.3296857	203.150351	281.7559423	267.9854404	257.4491652	253.7869071	1078.354963	251.2191848	251.4819078	791.4236937	255.860766	257.3987106	258.2398631	258.3145119	266.1558917	285.542684	285.9370065	285.9859899	338.9144642	338.8940832	339.3840914	339.5859623	335.6699157	338.1379953	336.9191335	339.1236552	338.9302683	340.2105609
WF	52	237.1588834	167.5243026	165.3505922	163.9220646	146.9032739	148.7386654	145.3774014	222.4930514	219.1980395	217.4562445	218.7588747	214.4389586	84.60450494	0	3.160351329	3.772707088	26.11195084	39.78568055	117.6003907	117.4968611	117.6529411	120.4843698	199.0879489	185.3174455	174.781185	171.1189301	995.6869856	168.5507967	168.8135166	708.7556804	173.1927539	174.7306976	175.5718488	175.6464971	183.4878647	202.8746252	203.2689401	203.3179236	256.246374	256.2259928	256.7160014	256.9178724	253.0018317	255.4699108	254.2510492	256.4555705	256.2621837	257.5424759
WF	53	237.7969355	168.1638416	165.9901303	164.5616072	147.5429438	149.3797083	146.0180957	224.3846307	221.0899356	219.3477511	220.650906	216.3300016	85.55458462	3.160351329	0	1.823038012	25.12322831	41.68859642	119.4496694	119.3460941	119.5019347	122.3344023	200.9377808	187.1672779	176.6310189	172.9687635	997.5368196	170.4005922	170.6633123	710.6055112	175.0425847	176.5805285	177.4216794	177.4963276	185.337694	204.7244527	205.1187655	205.1677489	258.0961955	258.0758158	258.5658244	258.7676964	254.8516553	257.3197343	256.1008728	258.3053941	258.1120073	259.3922995
WF	54	238.2402164	168.6072019	166.4334905	165.0049679	147.9863163	149.8231693	146.4615636	224.9515739	221.656899	219.91469	221.2178783	216.8969237	86.0267922	3.772707088	1.823038012	0	25.41525191	42.2590596	120.0120185	119.9084349	120.0642386	122.8968656	201.5002143	187.7297106	177.1934519	173.5311971	998.0992526	170.9630191	171.2257399	711.1679437	175.6050172	177.1429607	177.9841118	178.05876	185.9001262	205.2868831	205.6811967	205.7301789	258.6586283	258.638247	259.1282557	259.3301285	255.4140866	257.8821657	256.6633042	258.8678254	258.6744386	259.9547308
WF	55	236.3117179	166.6824319	164.5087097	163.0802458	146.0631822	147.9174994	144.551442	246.6909898	243.3916337	241.6551897	242.9507725	238.6440687	88.13153422	26.11195084	25.12322831	25.41525191	0	64.46414268	142.1519674	142.0485581	142.2052671	145.0334242	223.6376092	209.8671062	199.3308413	195.6685853	1020.236641	193.1005775	193.3632983	733.3053469	197.7424199	199.2803639	200.1215155	200.1961639	208.0375351	227.4243051	227.8186223	227.8676058	280.7960634	280.7756821	281.2656906	281.4675616	277.5515191	280.0195983	278.8007368	281.0052582	280.8118714	282.0921636
WF	61	275.2931849	205.6601323	203.4864222	202.0578935	185.0390816	186.8742097	183.5130354	198.5486323	195.3309325	193.493936	194.9224912	190.3667875	122.701524	39.78568055	41.68859642	42.2590596	64.46414268	0	87.64784511	87.5428505	87.69112187	90.56664904	169.1621356	155.3916259	144.8554266	141.1931848	965.7612377	138.623336	138.8860426	678.8297841	143.2668634	144.8048031	145.6459493	145.7205954	153.5619138	172.9485455	173.3428294	173.3918125	226.3201663	226.2997848	226.7897951	226.9916656	223.0756493	225.5437276	224.3248659	226.5293861	226.335999	227.616291
WF	71	352.8833592	283.2492911	281.0755816	279.6470519	262.6282286	264.4632112	261.1021025	203.65396	200.5556906	198.5727377	200.2043389	195.2774604	200.2745843	117.6003907	119.4496694	120.0120185	142.1519674	87.64784511	0	1.324257561	3.008578346	8.204286911	86.27727782	72.50641417	61.97346908	58.31195169	882.8798284	55.63288757	55.89526511	595.940646	60.3781046	61.91613787	62.75750271	62.83208952	70.67291496	90.05824401	90.45221234	90.50119303	143.4285637	143.4081802	143.8982073	144.1000772	140.1843057	142.6523762	141.4335125	143.6380218	143.4446312	144.7249209
WF	72	352.7802009	283.1461271	280.9724179	279.543888	262.5250668	264.3600478	260.9989387	203.6692071	200.5707449	198.5880276	200.2193014	195.2930141	200.1714621	117.4968611	119.3460941	119.9084349	142.0485581	87.5428505	1.324257561	0	2.565770007	8.359909198	86.27617434	72.50520929	61.9732287	58.3119212	882.8797527	55.60376478	55.8659807	595.9382462	60.37580449	61.91380889	62.75514468	62.82970345	70.66998003	90.05387003	90.4474919	90.49647015	143.4227588	143.4023727	143.8924192	144.0942866	140.1787842	142.6468461	141.4279803	143.6324776	143.4390853	144.7193704
WF	73	352.9362633	283.3041054	281.1303959	279.7018663	262.6830446	264.5180275	261.1569183	204.4411917	201.3417287	199.3602336	200.9898082	196.0666216	200.3296857	117.6529411	119.5019347	120.0642386	142.2052671	87.69112187	3.008578346	2.565770007	0	10.024835	87.68339347	73.91224164	63.38216549	59.72125253	884.2890286	56.96952698	57.23105816	597.3427857	61.78049272	63.31819727	64.15909629	64.23355324	72.07106945	91.44773678	91.83962104	91.88858223	144.8094449	144.7890497	145.279191	145.4810495	141.566895	144.0349134	142.8160375	145.0204742	144.8270682	146.1073356
WF	81	355.7600481	286.1259731	283.9522628	282.5237339	265.5049142	267.3398861	263.9787797	204.1875348	201.0930988	199.1054667	200.743579	195.8048458	203.150351	120.4843698	122.3344023	122.8968656	145.0334242	90.56664904	8.204286911	8.359909198	10.024835	0	82.37544788	68.60640996	58.05593917	54.39063786	878.9592671	52.2253999	52.49129863	592.0625637	56.49828296	58.03719579	58.87959026	58.95475908	66.80791459	86.22554604	86.62729155	86.67633236	139.6279861	139.6076569	140.0972607	140.2991698	136.3773648	138.8456281	137.6268105	139.8315901	139.6382619	140.9186305
PEF	91	434.3640142	364.7313298	362.5576195	361.1290907	344.1102689	345.9452322	342.5841377	283.3692806	280.2739031	278.2874205	279.9239342	274.9881092	281.7559423	199.0879489	200.9377808	201.5002143	223.6376092	169.1621356	86.27727782	86.27617434	87.68339347	82.37544788	0	29.83088096	35.62849702	34.10354359	860.0886198	48.79539998	49.11496542	572.7508259	36.90811744	38.20702414	38.43429175	38.63801612	46.59562672	66.4539934	66.97260628	67.02251111	120.3477062	120.3282344	120.8111527	121.0137736	116.9968854	119.4681834	118.2500907	120.4591279	120.266766	121.5483919
PEF	101	420.5940523	350.9608277	348.7871179	347.3585886	330.3397674	332.1747439	328.8136354	269.5992136	266.5038355	264.5173537	266.1538662	261.2180477	267.9854404	185.3174455	187.1672779	187.7297106	209.8671062	155.3916259	72.50641417	72.50520929	73.91224164	68.60640996	29.83088096	0	22.5410485	20.76415053	846.5290283	34.97556463	35.2951272	558.7609943	22.90890639	24.2033895	24.42933033	24.63122822	32.59526423	52.45912911	52.97855989	53.02850382	106.356211	106.3367399	106.8196175	107.0221625	103.0047693	105.47608	104.2579968	106.4670644	106.2746996	107.5563346
PEF	111	410.0586292	340.4245543	338.2508442	336.8223152	319.8034932	321.6384693	318.2773622	259.0587222	255.9633509	253.9768607	255.6133849	250.6775419	257.4491652	174.781185	176.6310189	177.1934519	199.3308413	144.8554266	61.97346908	61.9732287	63.38216549	58.05593917	35.62849702	22.5410485	0	6.45953621	834.0625566	24.88795087	25.20741786	550.5521161	14.8368014	16.29776163	16.95634454	17.07168383	25.08477677	44.9495348	45.46125939	45.51113975	98.80842085	98.78887368	99.27239798	99.47487953	95.46658355	97.93761007	96.71945244	98.92810836	98.73565983	100.0171731
PEF	112	406.3949681	336.7622966	334.5885863	333.1600574	316.1412355	317.9762115	314.6151046	255.3955592	252.3001894	250.3136973	251.9502241	247.0143797	253.7869071	171.1189301	172.9687635	173.5311971	195.6685853	141.1931848	58.31195169	58.3119212	59.72125253	54.39063786	34.10354359	20.76415053	6.45953621	0	830.1230191	21.32625542	21.64570961	547.3321633	11.63817281	13.11926692	13.82621349	13.9326146	21.94847316	41.81018693	42.32045167	42.37024303	95.66219164	95.6426215	96.12627186	96.32873867	92.32196726	94.79287691	93.57485471	95.78329862	95.59100275	96.87232733
PEF	113	1230.96414	1161.330353	1159.156643	1157.728113	1140.709291	1142.544268	1139.183161	1079.96379	1076.86842	1074.881928	1076.518454	1071.582611	1078.354963	995.6869856	997.5368196	998.0992526	1020.236641	965.7612377	882.8798284	882.8797527	884.2890286	878.9592671	860.0886198	846.5290283	834.0625566	830.1230191	0	845.869245	846.1886999	1371.933256	836.2458545	837.7377819	838.4738833	838.5743144	846.5944201	866.4576108	866.9676612	867.0175293	920.3084729	920.2889091	920.7725639	920.9750336	916.9685761	919.439544	918.2213722	920.4299458	920.2374785	921.5189674
PEF	121	403.8274438	334.1945273	332.0208173	330.5922882	313.5734638	315.4084427	312.0473355	252.9453572	249.8497954	247.863538	249.4997382	244.5644881	251.2191848	168.5507967	170.4005922	170.9630191	193.1005775	138.623336	55.63288757	55.60376478	56.96952698	52.2253999	48.79539998	34.97556463	24.88795087	21.32625542	845.869245	0	1.516659077	557.877441	22.36764863	23.9295009	24.81785265	24.88637975	32.7337914	52.13437546	52.53167648	52.58069634	105.5186426	105.4982811	105.9881378	106.1900236	102.2718014	104.7399502	103.5211053	105.7257244	105.5323597	106.8126808
PEF	122	404.0924057	334.45725	332.2835397	330.8550106	313.8361889	315.6711668	312.3100583	253.2090119	250.1134483	248.1271929	249.7633905	244.8281452	251.4819078	168.8135166	170.6633123	171.2257399	193.3632983	138.8860426	55.89526511	55.8659807	57.23105816	52.49129863	49.11496542	35.2951272	25.20741786	21.64570961	846.1886999	1.516659077	0	558.1965176	22.68710686	24.24859424	25.13636374	25.20482619	33.0497756	52.44392302	52.83967749	52.8886859	105.8218323	105.8014599	106.2914004	106.4932784	102.5762498	105.0443605	103.8255065	106.0300722	105.8366953	107.1170006
PEF	131	944.0342971	874.3990791	872.2253692	870.79684	853.778018	855.6130029	852.251887	793.0427676	789.9473807	787.9609095	789.5974073	784.6616156	791.4236937	708.7556804	710.6055112	711.1679437	733.3053469	678.8297841	595.940646	595.9382462	597.3427857	592.0625637	572.7508259	558.7609943	550.5521161	547.3321633	1371.933256	557.877441	558.1965176	0	538.4021946	541.1866359	544.0828344	543.9819975	552.0032737	572.0391233	572.5866808	572.6368182	626.0210056	626.0016105	626.4839593	626.6865578	622.6611721	625.1327435	623.9147161	626.1241377	625.9318645	627.2136031
PEF	141	408.4689491	338.8361513	336.6624396	335.2339122	318.2150918	320.0500663	316.6889592	257.4794429	254.3840567	252.3975847	254.0340836	249.09829	255.860766	173.1927539	175.0425847	175.6050172	197.7424199	143.2668634	60.3781046	60.37580449	61.78049272	56.49828296	36.90811744	22.90890639	14.8368014	11.63817281	836.2458545	22.36764863	22.68710686	538.4021946	0	4.475012667	7.672186079	7.545875067	15.56619145	35.63435355	36.18951389	36.23969912	89.6438951	89.62454203	90.10657945	90.3092105	86.27937919	88.75109357	87.53310001	89.74272074	89.55049114	90.83228937
PEF	142	410.0094871	340.3740958	338.2003867	336.7718567	319.7530366	321.5880109	318.2269037	259.0176758	255.9222891	253.9358177	255.5723158	250.6365235	257.3987106	174.7306976	176.5805285	177.1429607	199.2803639	144.8048031	61.91613787	61.91380889	63.31819727	58.03719579	38.20702414	24.2033895	16.29776163	13.11926692	837.7377819	23.9295009	24.24859424	541.1866359	4.475012667	0	7.715471268	7.488225203	15.3038812	35.39891873	35.97304748	36.0233497	89.46162778	89.4423196	89.92402256	90.12669185	86.09184998	88.56372426	87.34576888	89.55561387	89.3634352	90.64529969
PEF	151	410.8506043	341.2152482	339.041538	337.613009	320.594187	322.4291411	319.0680561	259.8591986	256.7638114	254.7773407	256.4138377	251.4780473	258.2398631	175.5718488	177.4216794	177.9841118	200.1215155	145.6459493	62.75750271	62.75514468	64.15909629	58.87959026	38.43429175	24.42933033	16.95634454	13.82621349	838.4738833	24.81785265	25.13636374	544.0828344	7.672186079	7.715471268	0	4.293636739	13.38386458	33.5638451	34.10757133	34.15774315	87.59419185	87.57499441	88.05577703	88.25850918	84.21148903	86.6837535	85.46589108	87.67628193	87.48422877	88.7662542
PEF	152	410.9252436	341.2898969	339.1161872	337.6876578	320.6688375	322.5038078	319.1427048	259.9340016	256.8386141	254.8521436	256.4886403	251.5528507	258.3145119	175.6464971	177.4963276	178.05876	200.1961639	145.7205954	62.83208952	62.82970345	64.23355324	58.95475908	38.63801612	24.63122822	17.07168383	13.9326146	838.5743144	24.88637975	25.20482619	543.9819975	7.545875067	7.488225203	4.293636739	0	12.7197599	33.22566029	33.77513701	33.82537615	87.27969361	87.26049934	87.74128071	87.94402103	83.89668308	86.36895707	85.15109702	87.36150282	87.16945136	88.45148138
PEF	161	418.7641124	349.131275	346.957565	345.529036	328.5102118	330.345194	326.9840831	267.7788759	264.6834827	262.6970192	264.3335062	259.3977342	266.1558917	183.4878647	185.337694	185.9001262	208.0375351	153.5619138	70.67291496	70.66998003	72.07106945	66.80791459	46.59562672	32.59526423	25.08477677	21.94847316	846.5944201	32.7337914	33.0497756	552.0032737	15.56619145	15.3038812	13.38386458	12.7197599	0	27.82875302	28.36603177	28.416691	82.0780306	82.05920884	82.53713886	82.74016727	78.6515003	81.12509443	79.90754944	82.11980643	81.92817525	83.21075209
PEF	171	438.1521381	368.5180632	366.3443532	364.9158241	347.8970033	349.7319783	346.3708712	287.1748201	284.0794119	282.0929668	283.7294284	278.7937027	285.542684	202.8746252	204.7244527	205.2868831	227.4243051	172.9485455	90.05824401	90.05387003	91.44773678	86.22554604	66.4539934	52.45912911	44.9495348	41.81018693	866.4576108	52.13437546	52.44392302	572.0391233	35.63435355	35.39891873	33.5638451	33.22566029	27.82875302	0	12.47643875	12.5544414	70.61756474	70.59672919	71.09579817	71.29927428	67.41643097	69.88337622	68.66423781	70.86717521	70.67343265	71.95326438
PEF	181	438.5478398	368.9123847	366.7386747	365.3101456	348.2913222	350.1262999	346.7651927	287.5713455	284.4759337	282.489493	284.1259484	279.1902338	285.9370065	203.2689401	205.1187655	205.6811967	227.8186223	173.3428294	90.45221234	90.4474919	91.83962104	86.62729155	66.97260628	52.97855989	45.46125939	42.32045167	866.9676612	52.53167648	52.83967749	572.5866808	36.18951389	35.97304748	34.10757133	33.77513701	28.36603177	12.47643875	0	2.265901438	66.16009519	66.13541769	66.67197028	66.87530462	63.39384886	65.84786152	64.62563168	66.81044914	66.61259957	67.88708988
PEF	182	438.5949729	368.9613683	366.7876583	365.3591291	348.3403062	350.1752834	346.8141762	287.6203461	284.5249342	282.5384935	284.1749489	279.2392345	285.9859899	203.3179236	205.1677489	205.7301789	227.8676058	173.3918125	90.50119303	90.49647015	91.88858223	86.67633236	67.02251111	53.02850382	45.51113975	42.37024303	867.0175293	52.58069634	52.8886859	572.6368182	36.23969912	36.0233497	34.15774315	33.82537615	28.416691	12.5544414	2.265901438	0	65.87097085	65.84574993	66.38779094	66.59116974	63.16594527	65.61814341	64.39547984	66.5777555	66.37932998	67.65307117
PEF	191	491.5239143	421.8898395	419.7161296	418.2876004	401.2687783	403.1037546	399.7426474	340.5556993	337.4602763	335.4738493	337.1102856	332.1746054	338.9144642	256.246374	258.0961955	258.6586283	280.7960634	226.3201663	143.4285637	143.4227588	144.8094449	139.6279861	120.3477062	106.356211	98.80842085	95.66219164	920.3084729	105.5186426	105.8218323	626.0210056	89.6438951	89.46162778	87.59419185	87.27969361	82.0780306	70.61756474	66.16009519	65.87097085	0	1.666001557	5.488271638	6.075142999	21.96052425	23.76688956	22.38924899	23.67019145	23.26835205	24.27810532
PEF	192	491.5035331	421.8694583	419.6957482	418.2672191	401.2483975	403.0833734	399.7222662	340.5353336	337.4399105	335.4534835	337.0899198	332.1542402	338.8940832	256.2259928	258.0758158	258.638247	280.7756821	226.2997848	143.4081802	143.4023727	144.7890497	139.6076569	120.3282344	106.3367399	98.78887368	95.6426215	920.2889091	105.4982811	105.8014599	626.0016105	89.62454203	89.4423196	87.57499441	87.26049934	82.05920884	70.59672919	66.13541769	65.84574993	1.666001557	0	5.437011776	6.031534501	22.01189176	23.81758385	22.43985668	23.71951008	23.31728871	24.326488
PEF	193	491.993525	422.3594666	420.1857567	418.7572273	401.7384054	403.5733817	400.2122746	341.0252218	337.9297989	335.9433717	337.5798083	332.6441281	339.3840914	256.7160014	258.5658244	259.1282557	281.2656906	226.7897951	143.8982073	143.8924192	145.279191	140.0972607	120.8111527	106.8196175	99.27239798	96.12627186	920.7725639	105.9881378	106.2914004	626.4839593	90.10657945	89.92402256	88.05577703	87.74128071	82.53713886	71.09579817	66.67197028	66.38779094	5.488271638	5.437011776	0	3.366173684	21.70077861	23.4782314	22.09523298	23.32819977	22.91355939	23.90544632
PEF	194	492.1954125	422.5613376	420.3876277	418.9590985	401.9402789	403.7752309	400.4141456	341.2271042	338.1316812	336.1452537	337.7816906	332.8460099	339.5859623	256.9178724	258.7676964	259.3301285	281.4675616	226.9916656	144.1000772	144.0942866	145.4810495	140.2991698	121.0137736	107.0221625	99.47487953	96.32873867	920.9750336	106.1900236	106.4932784	626.6865578	90.3092105	90.12669185	88.25850918	87.94402103	82.74016727	71.29927428	66.87530462	66.59116974	6.075142999	6.031534501	3.366173684	0	21.88297027	23.64978504	22.26506739	23.47641042	23.05529953	24.03774807
PEF	201	488.2793642	418.6452917	416.4715818	415.0430525	398.0242309	399.8592068	396.4980997	337.3093486	334.2139284	332.2274979	333.8639391	328.9282503	335.6699157	253.0018317	254.8516553	255.4140866	277.5515191	223.0756493	140.1843057	140.1787842	141.566895	136.3773648	116.9968854	103.0047693	95.46658355	92.32196726	916.9685761	102.2718014	102.5762498	622.6611721	86.27937919	86.09184998	84.21148903	83.89668308	78.6515003	67.41643097	63.39384886	63.16594527	21.96052425	22.01189176	21.70077861	21.88297027	0	7.695713457	6.485069921	9.603263715	9.596034793	11.11006877
PEF	202	490.7473041	421.113371	418.939661	417.511132	400.4923098	402.3272906	398.9661792	339.7774825	336.6820622	334.6956318	336.3320729	331.3963844	338.1379953	255.4699108	257.3197343	257.8821657	280.0195983	225.5437276	142.6523762	142.6468461	144.0349134	138.8456281	119.4681834	105.47608	97.93761007	94.79287691	919.439544	104.7399502	105.0443605	625.1327435	88.75109357	88.56372426	86.6837535	86.36895707	81.12509443	69.88337622	65.84786152	65.61814341	23.76688956	23.81758385	23.4782314	23.64978504	7.695713457	0	5.581807427	9.191004901	9.283793255	10.92446858
PEF	203	489.5285843	419.8945095	417.7207996	416.2922702	399.2734483	401.1084262	397.7473174	338.558634	335.4632138	333.4767825	335.1132236	330.177536	336.9191335	254.2510492	256.1008728	256.6633042	278.8007368	224.3248659	141.4335125	141.4279803	142.8160375	137.6268105	118.2500907	104.2579968	96.71945244	93.57485471	918.2213722	103.5211053	103.8255065	623.9147161	87.53310001	87.34576888	85.46589108	85.15109702	79.90754944	68.66423781	64.62563168	64.39547984	22.38924899	22.43985668	22.09523298	22.26506739	6.485069921	5.581807427	0	7.461507582	7.57661997	9.235526234
PEF	211	491.7331059	422.099031	419.925321	418.4967919	401.4779699	403.3129461	399.951839	340.7632322	337.6678118	335.6813815	337.3178224	332.3821344	339.1236552	256.4555705	258.3053941	258.8678254	281.0052582	226.5293861	143.6380218	143.6324776	145.0204742	139.8315901	120.4591279	106.4670644	98.92810836	95.78329862	920.4299458	105.7257244	106.0300722	626.1241377	89.74272074	89.55561387	87.67628193	87.36150282	82.11980643	70.86717521	66.81044914	66.5777555	23.67019145	23.71951008	23.32819977	23.47641042	9.603263715	9.191004901	7.461507582	0	4.063249797	6.096647848
PEF	212	491.5397189	421.9056442	419.7319348	418.3034051	401.2845831	403.1195595	399.7584522	340.5698628	337.4744424	335.4880121	337.124453	332.188765	338.9302683	256.2621837	258.1120073	258.6744386	280.8118714	226.335999	143.4446312	143.4390853	144.8270682	139.6382619	120.266766	106.2746996	98.73565983	95.59100275	920.2374785	105.5323597	105.8366953	625.9318645	89.55049114	89.3634352	87.48422877	87.16945136	81.92817525	70.67343265	66.61259957	66.37932998	23.26835205	23.31728871	22.91355939	23.05529953	9.596034793	9.283793255	7.57661997	4.063249797	0	4.275319693
PEF	221	492.8200114	423.1859365	421.0122265	419.5836976	402.5648761	404.3998516	401.0387445	341.8501776	338.7547573	336.7683271	338.4047678	333.46908	340.2105609	257.5424759	259.3922995	259.9547308	282.0921636	227.616291	144.7249209	144.7193704	146.1073356	140.9186305	121.5483919	107.5563346	100.0171731	96.87232733	921.5189674	106.8126808	107.1170006	627.2136031	90.83228937	90.64529969	88.7662542	88.45148138	83.21075209	71.95326438	67.88708988	67.65307117	24.27810532	24.326488	23.90544632	24.03774807	11.11006877	10.92446858	9.235526234	6.096647848	4.275319693	0
PEF	231	495.0601133	425.4260385	423.2523285	421.8237994	404.8049776	406.6399536	403.2788465	344.0903098	340.9948893	339.0084593	340.6448998	335.7092122	342.4506626	259.7825778	261.6324013	262.1948327	284.3322655	229.8563924	146.965018	146.9594629	148.3474041	143.1588339	123.7902687	109.7982251	102.2589001	99.11410707	923.760662	109.0528211	109.3571199	629.4556294	93.07439566	92.88749421	91.00866318	90.6938961	85.45389507	74.19276913	70.11950725	69.8844952	26.16296793	26.21024017	25.75857482	25.8715768	13.60582637	13.49928129	11.82218465	8.925657812	7.176082415	6.1795725
PEF	241	495.5405216	425.907115	423.733405	422.3048759	405.2860532	407.1210287	403.759923	344.5713847	341.4759643	339.4895342	341.1259748	336.1902873	342.9317391	260.2636543	262.1134759	262.6759092	284.813342	230.3374694	147.4460948	147.4405399	148.8284823	143.6399053	124.2712561	110.2792103	102.739895	99.59510139	924.2416585	109.5338957	109.8381955	629.9366092	93.5553715	93.3684656	91.48962313	91.17485644	85.93481859	74.67387657	70.60097189	70.36601011	26.66204573	26.70936838	26.25913318	26.37300036	14.0732703	13.96140514	12.28369073	9.374369317	7.614951021	6.62684886
PEF	251	493.6673772	424.0333024	421.8595926	420.4310633	403.4122413	405.2472175	401.8861104	342.6975335	339.6021129	337.6156829	339.2521237	334.3164358	341.0579265	258.3898418	260.2396656	260.8020967	282.9395295	228.463657	145.5722884	145.5667396	146.9547125	141.7659624	122.3951644	108.4030996	100.8639958	97.71930362	922.365801	107.6600339	107.9643607	628.0603244	91.67898528	91.49196612	89.6128485	89.29807409	84.05710163	72.80083698	68.73704129	68.50335622	25.24638655	25.29497277	24.88076038	25.01648808	11.84714833	11.58995901	9.896951188	6.692480395	4.62054108	5.192423028
PEF	261	503.4960634	433.8619886	431.688279	430.2597495	413.2409271	415.0759037	411.7147966	352.5262266	349.4308062	347.444376	349.0808167	344.1451289	350.8866127	268.218528	270.0683521	270.6307829	292.7682157	238.2923431	155.4009735	155.3954235	156.7833911	151.5946718	132.2242561	118.2322027	110.6930532	107.5483522	932.194851	117.4887288	117.7930508	637.889452	101.5081293	101.3211304	99.44206139	99.12728872	93.88648245	82.6293848	78.56396733	78.3300549	34.99331028	35.04169016	34.62144716	34.75362416	21.74127163	21.51398891	19.82475395	16.68171616	14.7130278	14.67567969
PEF	262	527.8516919	458.2158587	456.0421486	454.6136195	437.5947973	439.4297565	436.0686666	376.8800968	373.7846763	371.798246	373.4346869	368.498999	375.2404827	292.5723981	294.4222221	294.984653	317.1220857	262.6462131	179.7548435	179.7492935	181.137261	175.9485422	156.5781639	142.5860742	135.0469292	131.9021661	956.5487269	141.842599	142.1469209	662.2433277	125.8620067	125.675008	123.7959404	123.4811672	118.2403636	106.9832526	102.9178094	102.6838932	59.34587349	59.39425023	58.97391313	59.10603518	46.09620044	45.86944756	44.18024614	41.03790921	39.07039088	39.02360196
PEF	263	503.306461	433.6723861	431.4986761	430.0701472	413.0513251	414.8862817	411.5251941	352.3366246	349.2412041	347.2547739	348.8912147	343.9555275	350.6970103	268.0289255	269.8787532	270.4411805	292.5786132	238.1027406	155.2113708	155.2058209	156.5937886	151.4050709	132.0346805	118.0426281	110.5034753	107.3586416	932.0052726	117.2991269	117.6034486	637.6998773	101.3185575	101.1315596	99.2524946	98.93772126	93.69692604	82.43977311	78.37424793	78.14032051	34.79827875	34.84664562	34.4260114	34.55796027	21.55606968	21.33098394	19.64188843	16.50176447	14.5379347	14.46142662
PEF	271	507.4703485	437.8362737	435.6625637	434.2340345	417.2152126	419.0501888	415.6890816	356.5005147	353.4050943	351.4186641	353.0551049	348.1194175	354.8608978	272.1928131	274.0426366	274.605068	296.7425008	242.2666281	159.3752583	159.3697076	160.7576728	155.5689672	136.1987223	122.2066645	114.6675041	111.522663	936.1692985	121.4630178	121.7673376	641.8639306	105.4826189	105.2956289	103.4165826	103.1018098	97.86107778	86.60360791	82.53746611	82.30345185	38.93103559	38.97932657	38.55645079	38.6870953	25.74521479	25.53275997	23.84446141	20.72099534	18.7851441	18.4822314
PEF	272	500.6324181	430.9983432	428.8246333	427.396104	410.3772821	412.2122517	408.8511512	349.6625833	346.5671629	344.5807327	346.2171734	341.2814856	348.0229674	265.3548827	267.2047061	267.7671385	289.9045703	235.4286977	152.5373278	152.5317776	153.9197447	148.7310335	129.3607345	115.3686778	107.829521	104.6846869	929.3313166	114.6250861	114.9294068	635.0259402	98.64462365	98.45763079	96.57857721	96.26380449	91.02304895	79.76569711	75.69978484	75.46580269	32.1046992	32.15301836	31.73097511	31.86210338	18.89786241	18.68067191	16.99207914	13.86245428	11.91609389	11.69900445
PEF	281	507.0878638	437.4558751	435.2821651	433.8536358	416.8348139	418.6697902	415.308683	356.118706	353.0232879	351.0368549	352.6732995	347.7376058	354.4804986	271.8124187	273.6622429	274.2246742	296.3621049	241.8862536	158.9950858	158.9897572	160.3788338	155.1838185	135.7351817	121.7426389	114.2110073	111.0673882	935.7143225	121.0808267	121.386131	641.3934077	105.0084364	104.8173599	102.9281019	102.6131573	97.33885542	86.26291973	82.53202519	82.34491021	55.82396692	55.86801877	55.74419679	55.95372319	45.23573676	47.9164841	46.75319119	49.26575882	49.14212968	50.5131384
[truncated: 9 more columns]
